# Supplementary material for: Prevalence and risk factors of COVID-19-related generalized anxiety disorder among the general public in China: a cross-sectional study
Source: PeerJ. 2023 Jan 18;11:e14720. doi: 10.7717/peerj.14720 (PMC9864122; doi:10.7717/peerj.14720)
Supplement: Supplemental Information 9 — a:0=Male,1=Female b:0=40 or above,1=39 or below c:0=Unmarried,1=Married d:0=Urban,1=Rural e:0=Secondary or below,1=Tertiary or above f:0=Non-medical background,1=Medical background g:0=100,000 or below,1=100,000 or above h:0=Good,1=Poor i:0=No,1=Yes j:0=No,1=Yes k:0=No,1=Yes l:0=No,1=Yes m:0=Uncontrolled,1=Controlled [file peerj-11-14720-s009.xlsx]

## Sheet: raw data
Gendera	Ageb	Marital statusc	Family registerd	Educational levele	Occupational backgroundf	Family annual income per year (RMB)g	Self-reported healthh	Chronic diseasesi	Confirmed COVID-19j	Relatives or friends confirmedk	Quarantinel	Perception of COVID-19m	GAD-7 scoren
1	1	1	0	1	1	1	0	0	0	0	0	0	3
1	1	0	0	1	0	1	0	0	0	0	0	0	3
1	1	0	1	1	0	0	0	0	0	0	0	0	1
1	1	0	0	1	1	0	0	0	0	0	0	0	1
0	1	0	0	1	1	1	0	0	0	0	0	0	14
1	1	0	0	1	0	0	0	0	0	0	0	0	4
0	1	0	1	1	1	0	0	0	0	0	0	0	0
0	1	0	0	1	0	1	0	0	0	0	0	0	0
0	1	0	1	1	0	1	0	0	0	0	0	0	7
0	1	0	0	1	1	0	0	0	0	0	0	0	0
1	1	0	0	0	1	0	0	0	0	0	0	0	0
1	1	0	1	1	1	0	0	0	0	0	0	0	0
1	1	0	0	1	0	0	0	0	0	0	0	0	0
0	1	0	1	1	1	0	0	0	0	0	0	0	2
0	1	0	0	1	1	1	0	0	0	0	0	0	6
0	1	0	1	1	1	0	0	0	0	0	0	0	7
0	1	0	1	1	1	0	0	0	0	0	0	0	0
1	1	1	1	0	0	0	0	0	0	0	0	0	1
0	1	0	1	0	0	1	0	0	1	0	0	0	0
0	1	0	0	1	0	0	0	0	0	0	0	0	9
1	1	0	1	1	1	0	0	0	0	0	0	0	3
1	1	1	1	1	1	0	0	0	0	0	0	0	5
0	1	0	1	1	0	0	0	0	0	0	0	0	7
0	1	0	0	1	0	1	0	0	0	0	0	0	12
0	1	0	0	1	0	0	0	0	0	0	0	0	0
0	1	0	0	1	0	0	0	0	0	0	0	0	0
0	1	0	1	1	0	0	0	0	0	0	0	0	14
1	1	0	1	0	0	0	0	0	0	0	0	0	0
1	1	0	1	1	1	0	0	0	0	0	0	0	0
0	1	0	1	0	0	0	0	0	0	0	0	0	12
1	1	0	0	1	0	0	0	0	0	0	0	0	7
0	1	0	1	0	0	1	0	0	0	0	0	0	10
0	1	0	0	0	0	0	0	0	0	0	0	0	7
0	1	0	0	0	0	0	0	0	0	0	0	0	7
0	1	0	0	0	0	0	0	0	0	0	0	0	7
0	1	0	0	0	0	0	0	0	0	0	0	0	7
1	1	0	0	1	0	1	0	0	0	0	0	0	7
0	1	0	0	0	0	0	0	0	0	0	0	0	0
0	1	0	1	1	1	1	0	0	0	0	0	0	12
0	1	0	1	0	0	0	0	0	0	0	0	0	0
0	1	0	1	0	0	0	0	0	0	0	0	0	2
0	1	0	1	0	0	0	0	1	1	0	0	0	11
1	1	0	1	1	1	0	0	0	0	0	0	0	21
0	1	0	1	0	0	0	0	0	0	0	0	0	7
1	1	0	1	0	0	0	0	0	0	0	0	0	0
1	1	0	1	0	1	0	0	0	0	0	0	0	14
1	1	0	0	0	0	1	0	0	0	0	0	0	0
1	1	0	0	1	0	0	0	0	0	0	0	0	13
1	1	0	0	0	1	0	0	0	0	0	0	0	7
0	1	0	0	0	1	0	0	0	0	0	0	0	3
0	1	0	1	1	1	0	0	0	0	0	0	0	6
1	1	1	0	0	0	0	0	0	0	0	0	0	7
1	1	1	1	1	0	0	0	0	0	0	0	0	7
0	1	0	1	0	1	0	0	0	0	0	0	0	7
1	1	0	1	0	1	0	0	0	0	0	0	0	0
1	1	0	1	1	0	0	0	0	0	0	0	0	4
0	1	0	1	0	0	0	0	0	0	0	0	0	0
1	1	1	1	0	0	0	0	0	0	0	0	0	5
1	1	0	0	0	0	0	0	0	0	0	0	0	0
1	1	0	1	0	0	0	0	0	0	0	0	0	0
1	1	0	1	0	0	0	0	0	0	0	0	0	0
1	1	0	0	1	1	0	0	0	0	0	0	0	10
1	1	0	1	1	0	0	0	0	0	0	0	0	6
0	1	0	0	1	0	0	0	0	0	0	0	0	0
0	1	0	1	1	0	1	0	0	0	0	0	0	0
0	1	1	1	0	0	0	0	0	0	0	0	0	21
1	1	0	1	0	0	0	0	0	0	0	0	0	0
0	1	0	0	1	0	0	0	0	0	0	0	0	2
0	1	1	1	0	1	0	0	0	0	0	0	0	13
0	1	0	1	1	0	1	0	0	0	0	0	0	0
0	1	0	0	1	0	0	0	0	0	0	0	0	1
1	1	1	0	0	0	0	0	0	0	0	0	0	0
0	0	1	0	1	0	1	0	1	0	0	0	0	0
0	0	1	0	1	0	1	0	0	0	0	0	0	3
1	0	1	0	1	0	0	0	0	0	0	0	0	0
0	0	1	0	1	0	1	0	0	0	0	0	0	5
1	0	1	0	1	1	0	0	0	0	0	0	0	0
0	1	1	0	1	1	1	0	0	0	0	0	0	0
0	1	0	0	1	0	0	0	0	0	0	0	0	0
0	1	0	1	1	0	1	0	0	0	0	0	0	21
1	1	1	0	1	1	1	0	0	0	0	0	0	0
1	1	1	0	1	1	0	0	0	0	0	0	0	3
1	1	0	0	1	0	1	0	0	0	0	0	0	0
1	0	1	0	0	0	0	0	0	0	0	0	0	7
0	0	0	1	1	0	1	0	0	0	0	0	0	0
0	1	1	0	1	0	0	0	0	0	0	0	0	0
0	1	1	1	1	1	0	0	1	0	0	0	0	10
0	1	0	0	0	1	1	0	0	0	0	0	0	0
1	1	0	1	1	1	0	0	0	0	0	0	0	15
1	1	1	0	1	0	0	0	0	0	0	0	0	0
1	0	1	0	1	0	1	0	0	0	0	0	0	0
1	1	1	0	0	0	1	0	0	0	0	0	0	0
0	1	0	0	0	0	1	0	0	0	0	0	0	7
1	1	0	1	1	0	1	0	0	0	0	0	0	0
0	1	0	0	1	0	1	0	0	0	0	0	0	0
0	1	1	0	1	0	1	0	0	0	0	0	0	0
1	1	1	0	1	0	1	0	0	0	0	0	0	6
1	1	1	0	0	0	0	0	0	0	0	0	0	7
1	1	0	0	1	0	0	0	0	0	0	0	0	4
0	0	1	0	1	0	1	0	0	0	0	0	0	0
1	0	1	0	1	0	1	0	0	0	0	0	0	0
0	0	1	0	1	0	1	0	0	0	0	0	0	7
1	1	1	0	1	0	1	0	0	0	0	0	0	0
1	0	1	0	1	0	1	0	0	0	0	0	0	7
1	1	0	0	1	0	1	0	0	0	0	0	0	7
1	1	0	1	0	0	0	0	0	0	0	0	0	8
1	1	0	1	1	0	0	0	0	0	0	0	0	7
1	1	1	0	0	0	0	0	0	0	0	0	0	0
1	1	1	0	1	0	1	0	0	0	0	0	0	0
1	1	1	0	1	0	0	0	0	0	0	0	0	3
1	1	1	0	1	0	1	0	0	0	0	0	0	2
1	1	1	0	1	0	0	0	0	0	0	0	0	5
0	1	1	0	1	0	0	0	0	0	0	0	0	6
0	0	1	0	1	0	1	0	0	0	0	0	0	0
1	1	0	0	0	0	0	0	0	0	0	0	0	7
1	1	1	0	1	0	0	0	0	0	0	0	0	3
1	1	0	1	1	0	0	0	0	0	0	0	0	8
1	1	1	1	0	0	0	0	0	0	0	0	0	7
1	1	0	0	1	0	0	0	0	0	0	0	0	11
1	0	1	0	0	0	1	0	0	0	0	0	0	9
1	1	1	0	1	0	0	0	1	0	0	0	0	4
1	1	1	1	0	0	0	0	0	0	0	0	0	1
0	1	0	1	1	0	0	0	0	0	0	0	0	5
1	0	1	1	0	0	0	0	0	0	0	0	0	5
0	1	1	1	1	0	0	0	0	0	0	0	0	0
1	1	1	1	0	0	0	0	0	0	0	0	0	2
0	1	1	1	1	0	0	0	0	0	0	0	0	0
1	0	1	0	1	0	0	0	0	0	0	0	0	2
1	1	1	0	1	0	0	0	0	0	0	0	0	4
0	1	0	1	0	0	0	0	0	0	0	0	0	3
1	1	1	0	0	0	0	0	0	0	0	0	0	3
0	0	1	1	0	0	0	0	0	0	0	0	0	2
1	1	1	1	1	0	0	0	0	0	0	0	0	14
1	1	1	0	0	0	0	0	0	0	0	0	0	7
0	0	1	1	1	0	0	0	0	0	0	0	0	0
0	1	1	1	1	0	0	0	0	0	0	0	0	0
1	1	1	0	1	0	1	0	0	0	0	0	0	0
0	0	1	0	1	0	0	0	0	0	0	0	0	2
1	0	1	0	1	0	0	0	0	0	0	0	0	4
1	1	1	1	0	0	0	0	0	0	0	0	0	2
1	1	1	1	0	0	0	0	0	0	0	0	0	14
1	0	1	0	1	0	0	0	0	0	0	0	0	1
0	1	1	0	0	0	1	0	0	0	0	0	0	7
1	1	1	1	0	0	0	0	0	0	0	0	0	0
0	1	1	0	0	0	0	0	0	0	0	0	0	0
1	1	1	0	1	0	0	0	0	0	0	0	0	4
0	0	1	0	0	0	0	0	0	0	0	0	0	7
1	1	1	1	1	0	0	0	0	0	0	0	0	0
0	1	1	0	1	0	0	0	0	0	0	0	0	0
1	1	1	1	0	0	0	0	0	0	0	0	0	7
1	1	1	0	1	0	0	0	0	0	0	0	0	0
1	1	1	1	0	0	0	0	0	0	0	0	0	1
1	0	1	0	0	0	0	0	0	0	0	0	0	0
0	1	0	0	1	0	0	0	0	0	0	0	0	14
0	0	1	0	0	0	0	0	0	0	0	0	0	0
0	1	1	1	1	0	0	0	0	0	0	0	0	14
0	1	1	1	0	0	0	0	0	0	0	0	0	0
1	0	1	0	1	0	0	0	0	0	0	0	0	0
1	1	1	0	0	0	0	0	0	0	0	0	0	0
1	1	1	1	0	0	0	0	0	0	0	0	0	5
1	1	1	0	0	0	0	0	0	0	0	0	0	0
1	0	1	0	0	0	0	0	0	0	0	0	0	7
1	1	0	1	0	0	0	0	0	0	0	0	0	21
0	1	1	1	1	0	0	0	0	0	0	0	0	7
1	1	1	0	0	0	0	0	0	0	0	0	0	0
0	1	1	0	0	0	0	0	0	0	0	0	0	0
0	1	0	0	0	0	1	0	0	0	0	0	0	0
1	1	1	0	1	0	0	0	0	0	0	0	0	4
1	1	0	0	1	0	0	0	0	0	0	0	0	21
1	1	1	0	0	0	0	0	0	0	0	0	0	6
0	1	1	0	1	0	0	0	0	0	0	0	0	7
1	1	1	0	1	0	1	0	0	0	0	0	0	4
1	0	1	0	0	0	0	0	0	0	0	0	0	1
1	1	1	1	0	0	0	0	0	0	0	0	0	7
1	1	0	0	1	0	0	0	0	0	0	0	0	0
0	1	1	0	0	0	0	0	0	0	0	0	0	7
0	1	0	1	1	0	0	0	0	0	0	0	0	0
1	1	1	0	0	0	0	0	0	0	0	0	0	0
0	0	1	0	0	0	0	0	0	0	0	0	0	1
0	1	1	0	0	0	0	0	1	0	0	0	0	0
1	1	0	0	0	0	1	0	0	0	0	0	0	3
1	1	1	1	0	0	0	0	0	0	0	0	0	13
1	1	1	1	0	0	0	0	0	0	0	0	0	8
1	1	1	1	0	0	0	0	0	0	0	0	0	0
1	1	1	1	0	0	0	0	0	0	0	0	0	11
1	1	1	1	0	0	0	0	0	0	0	0	0	7
1	1	1	1	0	0	0	0	0	0	0	0	0	14
1	1	1	1	0	0	0	0	0	0	0	0	0	4
0	1	1	0	1	0	1	0	0	0	0	0	0	0
0	0	1	0	1	0	0	0	0	0	0	0	0	0
0	0	1	1	0	0	0	0	0	0	1	0	0	8
1	1	0	0	0	0	0	0	0	0	0	0	0	6
1	1	1	0	0	0	0	0	0	0	0	0	0	0
1	1	0	0	0	0	0	0	0	0	0	0	0	12
1	1	1	1	0	0	0	0	0	0	0	0	0	0
1	0	1	0	0	0	0	0	0	0	0	0	0	1
1	1	0	0	1	0	0	0	0	0	0	0	0	7
1	0	1	1	0	0	0	0	0	0	0	0	0	11
0	0	1	1	0	0	0	0	0	0	0	0	0	1
0	0	1	1	0	0	0	0	0	0	0	0	0	2
1	1	1	0	1	0	0	0	0	0	0	0	0	1
1	1	0	1	1	0	0	0	0	0	0	0	0	7
0	1	1	1	0	0	0	0	0	0	0	0	0	14
1	1	0	1	1	0	0	0	0	0	0	0	0	11
0	1	1	0	0	0	0	0	0	0	0	0	0	4
1	1	1	0	0	0	0	0	0	0	0	0	0	2
1	1	0	0	1	0	0	0	0	0	0	0	0	0
0	1	1	1	1	0	0	0	0	0	0	0	0	0
1	0	1	0	0	0	0	0	0	0	0	0	0	0
1	1	1	0	1	0	0	0	0	0	0	0	0	7
1	1	1	1	0	0	0	0	0	0	0	0	0	0
0	1	0	1	1	0	0	0	0	0	0	0	0	0
1	0	1	0	0	0	0	0	0	0	0	0	0	4
1	0	1	1	1	0	1	0	0	0	0	0	0	5
0	1	1	0	1	0	1	0	0	0	0	0	0	1
1	1	1	0	0	0	0	0	0	0	0	0	0	0
1	1	1	0	1	0	1	0	0	0	0	0	0	7
0	1	1	1	1	0	0	0	0	0	0	0	0	1
0	1	0	0	1	0	1	0	0	0	0	0	0	0
1	1	1	1	0	0	0	0	0	0	0	0	0	4
1	1	0	1	0	0	0	0	0	0	0	0	0	0
1	1	1	0	1	0	1	0	0	0	0	0	0	5
1	1	1	0	0	0	0	0	0	0	0	0	0	0
0	0	1	1	0	0	0	0	1	0	0	0	0	17
1	1	1	1	0	0	0	0	0	0	0	0	0	1
1	1	1	1	0	0	0	0	0	0	0	0	0	2
1	1	1	0	1	0	0	0	0	0	0	0	0	4
0	0	1	1	0	0	0	0	0	0	0	0	0	21
1	1	1	1	1	0	0	0	0	0	0	0	0	0
1	1	1	1	0	0	0	0	0	0	0	0	0	0
1	1	1	1	0	0	0	0	0	0	0	0	0	0
1	1	1	0	1	0	0	0	0	0	0	0	0	11
1	1	1	0	1	0	0	0	0	0	0	0	0	7
1	1	1	0	1	0	0	0	0	0	0	0	0	7
1	1	0	1	1	0	0	0	0	0	0	0	0	12
1	1	1	0	0	0	0	0	0	0	0	0	0	1
1	1	0	1	0	0	0	0	0	0	0	0	0	0
1	1	1	0	0	0	0	0	0	0	0	0	0	7
1	0	1	0	1	0	0	0	0	0	0	0	0	0
0	1	1	0	0	0	0	0	0	0	0	0	0	0
1	1	1	0	1	0	0	0	0	0	0	0	0	7
1	1	1	0	0	0	0	0	0	0	0	0	0	0
1	1	1	1	0	0	0	0	0	0	0	0	0	0
1	1	1	0	0	0	0	0	0	0	0	0	0	0
0	0	1	1	0	0	0	0	0	0	0	0	0	0
0	0	1	0	1	0	0	0	0	0	0	0	0	21
1	0	1	0	0	0	0	0	0	0	0	0	0	0
1	1	1	0	0	0	0	0	0	0	0	0	0	0
0	1	0	0	1	0	0	0	0	0	0	0	0	0
1	0	1	0	1	0	0	0	0	0	0	0	0	3
0	1	1	1	1	0	1	0	0	0	0	0	0	7
1	1	1	0	1	0	1	0	0	0	0	0	0	4
1	1	1	0	1	0	0	0	0	0	0	0	0	0
1	0	1	0	0	0	0	0	0	0	0	0	0	6
1	1	1	0	1	0	0	0	0	0	0	0	0	4
1	1	1	0	1	0	0	0	0	0	0	0	0	0
0	1	1	0	1	1	1	0	0	0	0	0	0	0
1	1	0	1	1	1	0	0	0	0	0	0	0	6
1	1	0	0	1	0	0	0	0	0	0	0	0	7
0	1	1	0	1	0	0	0	0	0	0	0	0	0
1	1	0	1	0	1	0	0	0	0	0	0	0	7
0	1	1	0	1	0	1	0	0	0	0	0	0	0
1	1	1	1	0	0	0	0	0	0	0	0	0	4
1	0	1	0	0	0	1	0	0	0	0	0	0	4
0	1	1	0	1	0	1	0	0	0	0	0	0	6
0	0	1	0	1	0	0	0	0	0	0	0	0	0
0	1	0	0	1	0	0	0	0	0	0	0	0	0
1	0	1	0	1	0	0	0	0	0	0	0	0	3
1	1	0	0	1	0	1	0	0	0	0	0	0	7
0	1	1	1	0	0	0	0	0	0	0	0	0	0
1	1	0	0	1	0	0	0	0	0	0	0	0	6
1	1	1	0	1	1	1	0	0	0	0	0	0	0
0	1	1	0	1	0	1	0	0	0	0	0	0	0
0	1	1	0	1	1	1	0	1	0	0	0	0	0
1	1	0	0	1	0	1	0	0	0	0	0	0	4
0	0	1	0	1	0	1	0	0	0	0	0	0	2
0	1	1	1	1	0	0	0	0	0	0	0	0	7
1	1	0	0	0	1	0	0	0	0	0	0	0	13
1	1	0	0	1	1	0	0	0	0	0	0	0	10
1	1	1	0	1	1	0	0	0	0	0	0	0	3
1	1	1	0	1	1	0	0	0	0	0	0	0	5
1	1	1	0	1	0	1	0	0	0	0	0	0	7
1	1	0	0	1	1	0	0	0	0	0	0	0	5
1	1	0	0	1	1	0	0	0	0	0	0	0	3
1	1	1	0	1	1	1	0	0	0	0	0	0	3
1	1	0	0	0	1	0	0	0	0	0	0	0	14
0	1	1	0	1	1	0	0	0	0	0	0	0	0
1	1	1	0	1	0	1	0	0	0	0	0	0	1
1	1	1	0	1	1	0	0	0	0	0	0	0	21
1	1	0	0	1	0	0	0	0	0	0	0	0	0
1	1	1	0	1	0	1	0	0	0	0	0	0	7
1	1	1	0	1	1	0	0	0	0	0	0	0	7
1	1	1	0	1	1	0	0	0	0	0	0	0	7
1	0	1	0	0	1	0	0	0	0	0	0	0	0
1	1	1	0	0	1	0	0	0	0	0	0	0	3
1	1	1	0	1	0	1	0	0	0	0	0	0	7
1	1	1	0	1	1	0	0	0	0	0	0	0	1
0	1	0	0	1	1	0	0	0	0	0	0	0	0
0	0	1	0	1	0	1	0	0	0	0	0	0	21
0	1	0	0	1	0	0	0	0	0	0	0	0	0
0	1	0	0	1	1	0	0	0	0	0	0	0	0
0	1	0	0	1	0	0	0	0	0	0	0	0	7
0	1	1	0	1	1	1	0	0	0	0	0	0	0
1	1	1	0	0	1	0	0	0	0	0	0	0	13
0	1	1	1	0	0	0	0	0	0	0	0	0	7
1	1	0	0	1	1	0	0	0	0	0	0	0	0
0	1	1	0	1	1	0	0	0	0	0	0	0	0
1	1	1	1	0	1	1	0	0	0	0	0	0	3
1	0	1	0	1	0	1	0	0	0	0	0	0	1
0	1	1	0	1	1	0	0	0	0	0	0	0	9
0	1	1	1	0	1	0	0	0	0	0	0	0	10
0	1	0	1	1	1	0	0	0	0	0	0	0	7
0	1	1	1	0	1	1	0	0	0	0	0	0	4
0	1	1	1	1	1	1	0	0	0	0	0	0	0
0	1	1	0	1	1	0	0	0	0	0	0	0	7
0	1	1	0	1	1	0	0	0	0	0	0	0	0
1	1	1	0	1	1	0	0	0	0	0	0	0	4
1	1	1	0	1	1	1	0	0	0	0	0	0	7
0	1	1	0	1	1	1	0	0	0	0	0	0	3
1	1	1	1	1	0	1	0	0	0	0	0	0	0
0	1	0	0	1	0	0	0	0	0	0	0	0	5
1	1	0	0	1	0	1	0	0	0	0	0	0	0
1	1	1	0	1	1	1	0	0	0	0	0	0	6
1	0	1	0	1	1	1	0	0	0	0	0	0	1
0	1	0	0	1	1	0	0	0	0	0	0	0	0
1	1	0	0	1	1	0	0	0	0	0	0	0	0
0	1	1	0	0	1	0	0	0	0	0	0	0	14
0	1	1	0	1	1	0	0	0	0	0	0	0	0
0	1	0	0	1	1	1	0	0	0	0	0	0	0
1	0	1	0	1	1	0	0	0	0	0	0	0	4
0	0	1	1	0	0	0	0	0	0	0	0	0	11
1	1	0	0	1	0	1	0	0	0	0	0	0	2
1	0	1	0	1	1	0	0	0	0	0	0	0	3
1	1	1	0	0	1	0	0	0	0	0	0	0	0
0	1	0	1	1	1	0	0	0	0	0	0	0	7
1	1	1	1	0	1	0	0	0	0	0	0	0	7
0	1	1	0	0	1	0	0	0	0	0	0	0	5
1	0	1	0	0	1	1	0	0	0	0	0	0	4
0	1	0	1	1	1	1	0	0	0	0	0	0	9
1	1	1	1	0	1	0	0	0	0	0	0	0	7
0	1	0	0	1	0	0	0	0	0	0	0	0	3
1	1	1	1	0	1	0	0	0	0	0	0	0	6
1	1	0	0	1	0	1	0	0	0	0	0	0	7
1	1	1	0	1	1	0	0	0	0	0	0	0	0
1	0	1	0	0	1	1	0	1	0	0	0	0	3
0	1	1	0	1	1	0	0	0	0	0	0	0	5
1	0	1	0	1	0	1	0	0	0	0	0	0	4
0	1	1	0	1	1	0	0	0	0	0	0	0	0
1	1	1	0	1	1	0	0	0	0	0	0	0	8
0	1	0	0	1	1	1	0	0	0	0	0	0	0
1	1	1	1	1	0	0	0	0	0	0	0	0	0
0	1	1	0	1	1	1	0	0	0	0	0	0	1
0	1	1	1	0	0	0	0	0	0	0	0	0	4
0	1	0	1	0	0	0	0	0	0	0	0	0	1
1	1	1	0	0	1	0	0	0	0	0	0	0	4
0	1	1	0	1	0	0	0	0	0	0	0	0	0
0	0	0	1	0	1	0	0	0	0	0	0	0	0
0	1	1	1	1	1	0	0	0	0	0	0	0	7
1	1	1	0	0	1	1	0	0	0	0	0	0	0
1	1	0	1	1	0	0	0	0	0	0	0	0	7
0	1	1	0	1	1	0	0	0	0	0	0	0	7
1	1	1	0	1	1	1	0	0	0	0	0	0	0
0	1	0	0	1	1	0	0	0	0	0	0	0	1
0	1	1	0	0	0	0	0	0	0	0	0	0	0
0	0	1	1	1	1	0	0	0	0	0	0	0	0
1	1	1	0	0	1	0	0	0	0	0	0	0	9
1	1	1	0	0	1	0	0	0	0	0	0	0	8
0	0	1	0	0	0	0	0	0	0	0	0	0	3
0	1	0	1	1	1	0	0	0	0	0	0	0	0
1	1	1	0	1	0	0	0	0	0	0	0	0	0
1	1	0	0	1	0	1	0	0	0	0	0	0	7
1	1	0	1	1	0	0	0	0	0	0	0	0	21
0	1	1	1	0	0	0	0	0	0	0	0	0	5
1	0	1	0	1	1	1	0	0	0	0	0	0	2
1	1	1	0	0	1	0	0	0	0	0	0	0	7
0	1	0	1	1	0	0	0	0	0	0	0	0	0
1	1	1	0	1	1	0	0	0	0	0	0	0	3
0	1	1	0	1	0	0	0	0	0	0	0	0	5
0	1	1	0	1	0	1	0	0	0	0	0	0	7
0	1	0	1	1	1	0	0	0	0	0	0	0	6
0	1	1	1	0	1	0	0	0	0	0	0	0	0
1	1	1	0	1	1	0	0	0	0	0	0	0	1
0	1	1	1	0	0	0	0	0	0	0	0	0	19
0	0	1	0	1	0	0	0	0	0	0	0	0	0
0	0	1	0	1	1	0	0	0	0	0	0	0	1
0	1	1	0	1	1	0	0	0	0	0	0	0	0
1	1	1	0	1	1	1	0	0	0	0	0	0	1
1	1	1	0	1	1	0	0	0	0	0	0	0	0
0	0	1	0	1	0	0	0	0	0	0	0	0	0
0	1	0	1	1	1	0	0	0	0	0	0	0	0
0	1	1	1	1	1	0	0	0	0	0	0	0	0
0	1	1	0	1	1	1	0	0	0	0	0	0	0
0	1	1	1	0	1	0	0	0	0	0	0	0	8
1	0	1	0	0	1	0	0	0	0	0	0	0	0
0	0	1	1	0	1	0	0	0	0	0	0	0	0
0	1	1	0	1	1	1	0	0	0	0	0	0	7
1	1	0	0	1	1	1	0	0	0	0	0	0	0
0	0	1	0	1	1	1	0	0	0	0	0	0	0
0	1	1	0	1	1	1	0	0	0	0	0	0	0
1	1	0	1	1	1	1	0	0	0	0	0	0	7
0	0	1	0	0	0	0	0	0	0	0	0	0	4
1	0	1	0	1	0	1	0	0	0	0	0	0	1
1	1	0	0	1	0	0	0	0	0	0	0	0	0
0	1	1	1	0	0	0	0	0	0	0	0	0	14
1	1	1	0	1	0	1	0	0	0	0	0	0	0
1	1	1	0	0	0	0	0	0	0	0	0	0	0
1	1	1	0	1	1	0	0	0	0	0	0	0	0
1	1	1	0	0	0	0	0	0	0	0	0	0	0
0	1	1	0	1	1	0	0	0	0	0	0	0	0
0	1	0	0	1	0	0	0	0	0	0	0	0	4
1	1	1	0	1	0	0	0	0	0	0	0	0	7
0	1	1	0	0	1	0	0	0	0	0	0	0	0
1	0	1	0	0	1	0	0	0	0	0	0	0	0
0	1	1	1	0	1	0	0	0	0	0	0	0	0
1	1	0	0	0	1	1	0	0	0	0	0	0	0
0	1	1	0	1	1	0	0	0	0	0	0	0	7
0	1	1	0	1	1	0	0	0	0	0	0	0	6
1	1	0	0	1	1	0	0	0	0	0	0	0	6
1	1	0	1	1	1	0	0	0	0	0	0	0	3
1	1	0	1	1	0	0	0	0	0	0	0	0	7
0	1	1	0	1	1	0	0	0	0	0	0	0	14
0	1	1	1	1	1	0	0	0	0	0	0	0	1
0	1	1	0	0	0	1	0	0	0	0	0	0	0
1	1	0	1	1	1	1	0	0	0	0	0	0	0
0	1	0	0	0	0	0	0	0	0	0	0	0	0
1	1	1	0	1	1	0	0	0	0	0	0	0	7
0	1	0	1	1	1	1	0	0	0	0	0	0	0
1	0	1	0	1	0	0	0	0	0	0	0	0	4
1	0	1	0	0	0	0	0	0	0	0	0	0	0
1	1	1	0	1	1	0	0	0	0	0	0	0	1
0	1	1	0	0	0	0	0	0	0	0	0	0	0
1	1	1	1	1	1	0	0	0	0	0	0	0	7
0	0	1	1	1	0	0	0	0	0	0	0	0	1
0	1	1	0	1	0	1	0	0	0	0	0	0	10
1	1	1	1	0	0	0	0	0	0	0	0	0	6
1	0	1	0	1	1	0	0	0	0	0	0	0	3
0	0	1	0	1	0	0	0	0	0	0	0	0	4
0	1	1	0	1	0	1	0	0	0	0	0	0	0
1	1	0	0	1	1	0	0	0	0	0	0	0	0
1	1	1	0	1	0	1	0	0	0	0	0	0	0
1	1	1	0	0	1	0	0	0	0	0	0	0	0
0	1	1	0	1	0	1	0	0	0	0	0	0	14
0	1	1	0	1	0	0	0	0	1	1	0	0	7
0	1	1	1	0	1	0	0	0	0	0	0	0	7
0	1	0	0	1	1	0	0	0	0	0	0	0	0
0	1	1	1	1	0	0	0	0	0	0	0	0	7
0	1	0	0	1	0	0	0	0	0	0	0	0	0
0	1	1	0	0	0	1	0	0	0	0	0	0	3
1	1	1	1	1	1	0	0	0	0	0	0	0	7
0	1	0	1	0	1	0	0	0	0	0	0	0	0
0	1	1	1	1	0	1	0	0	0	0	0	0	21
1	1	0	0	1	0	0	0	0	0	0	0	0	0
0	0	1	0	0	0	0	0	0	0	0	0	0	8
0	0	1	0	1	0	0	0	0	0	0	0	0	7
1	1	1	1	0	1	1	0	0	0	0	0	0	0
0	1	1	0	1	0	0	0	0	0	0	0	0	0
1	1	0	0	1	1	0	0	0	0	0	0	0	7
0	1	1	0	1	1	1	0	0	0	0	0	0	3
1	1	1	0	1	1	1	0	0	0	0	0	0	0
1	1	1	0	1	1	1	0	0	0	0	0	0	7
1	0	1	0	1	1	1	0	0	0	0	0	0	1
1	0	1	0	1	1	1	0	1	0	0	0	0	3
0	1	1	0	1	1	1	0	0	0	0	0	0	0
1	0	1	0	1	1	1	0	0	0	0	0	0	4
1	1	0	0	1	1	1	0	0	0	0	0	0	8
1	1	0	0	1	1	1	0	0	0	0	0	0	7
1	0	1	0	1	0	1	0	0	0	0	0	0	0
1	1	1	0	1	1	1	0	0	0	0	0	0	5
1	0	1	0	1	1	1	0	0	0	0	0	0	7
1	0	1	0	1	1	0	0	0	0	0	0	0	0
0	0	1	0	1	1	1	0	0	0	0	0	0	1
1	1	0	0	1	1	1	0	0	0	0	0	0	10
1	1	1	0	1	0	1	0	0	0	0	0	0	1
1	1	1	0	1	1	0	0	0	0	0	0	0	7
0	1	0	0	1	1	0	0	0	0	0	0	0	7
1	0	1	0	1	0	1	0	0	0	0	0	0	0
1	0	1	0	0	1	0	0	0	0	0	0	0	1
0	0	1	0	1	1	1	0	0	0	0	0	0	1
0	0	1	0	1	1	1	0	0	0	0	0	0	4
0	1	0	0	1	1	1	0	0	0	0	0	0	0
0	0	1	0	1	1	1	0	0	0	0	0	0	3
0	1	1	0	1	1	1	0	0	0	0	0	0	6
0	1	1	0	1	0	1	0	0	0	0	0	0	5
0	1	1	0	1	1	1	0	0	0	0	0	0	5
0	0	1	0	1	0	1	0	1	0	0	0	0	0
1	0	1	0	1	0	1	0	0	0	0	0	0	7
1	0	1	0	1	1	1	0	0	0	0	0	0	2
1	0	1	0	1	1	1	0	0	0	0	0	0	0
1	0	1	0	1	1	1	0	0	0	0	0	0	4
1	1	0	0	1	0	1	0	0	0	0	0	0	0
1	1	0	0	1	1	0	0	0	0	0	0	0	7
1	0	1	0	1	1	1	0	0	0	0	0	0	8
0	0	1	0	1	0	1	0	1	0	0	0	0	10
1	0	1	0	1	1	1	0	0	0	0	0	0	0
0	1	1	0	1	0	1	0	0	0	0	0	0	0
1	0	1	0	1	1	1	0	0	0	0	0	0	11
1	1	1	0	1	0	1	0	0	0	0	0	0	3
0	0	1	0	1	1	1	0	1	0	0	0	0	5
0	0	1	0	1	1	1	0	0	0	0	0	0	0
1	0	1	0	1	1	1	0	1	0	0	0	0	0
1	0	1	0	1	1	1	0	0	0	0	0	0	0
0	1	0	0	1	1	1	0	0	0	0	0	0	10
0	1	1	0	1	1	1	0	0	0	0	0	0	1
1	1	1	0	1	1	1	0	0	0	0	0	0	7
1	1	1	0	1	1	1	0	0	0	0	0	0	0
0	1	0	0	1	1	1	0	0	0	0	0	0	7
0	0	1	0	1	0	1	0	0	0	0	0	0	0
0	1	1	1	1	1	0	0	0	0	0	0	0	0
1	1	0	0	1	1	1	0	0	0	0	0	0	0
0	1	1	0	1	0	1	0	0	0	0	0	0	14
0	1	1	0	1	1	1	0	0	0	0	0	0	0
1	0	1	0	1	1	0	0	0	0	0	0	0	6
1	1	0	1	1	1	0	0	0	0	0	0	0	3
0	1	0	0	0	1	0	0	0	0	0	0	0	7
1	1	1	0	0	1	0	0	0	1	0	0	0	0
1	0	1	0	1	0	1	0	0	0	0	0	0	0
1	1	0	1	1	1	0	0	0	0	0	0	0	0
0	0	1	0	1	0	0	0	0	0	0	0	0	8
0	1	1	0	1	1	0	0	0	0	0	0	0	0
0	1	1	0	1	1	1	0	0	0	0	0	0	4
1	0	1	0	0	1	0	0	0	0	0	0	0	7
0	0	1	1	0	1	0	0	1	0	0	0	0	10
0	1	1	0	1	0	1	0	0	0	0	0	0	0
1	0	1	0	0	1	0	0	0	0	0	0	0	4
1	1	0	0	1	1	1	0	0	0	0	0	0	6
0	1	1	0	1	1	1	0	0	0	0	0	0	0
0	1	1	0	1	1	1	0	0	0	0	0	0	0
1	0	1	0	1	0	1	0	0	0	0	0	0	2
0	0	1	0	1	1	0	0	0	0	0	0	0	0
0	1	1	0	1	1	0	0	0	0	0	0	0	7
1	1	1	0	1	1	0	0	0	0	0	0	0	7
0	0	1	1	1	1	0	0	0	0	0	0	0	3
0	0	1	0	0	0	1	0	0	0	0	0	0	7
1	1	1	0	1	0	0	0	0	0	0	0	0	10
0	1	0	1	1	0	0	0	0	0	0	0	0	7
0	0	1	0	1	1	1	0	0	0	0	0	0	7
1	1	1	0	1	1	0	0	0	0	0	0	0	1
0	0	1	0	1	1	1	0	0	0	0	0	0	7
1	1	0	1	0	1	0	0	0	0	0	0	0	0
0	1	1	0	0	1	1	0	0	0	0	0	0	0
1	0	0	0	1	0	1	0	1	0	0	0	0	0
1	0	1	0	1	0	1	0	0	0	0	0	0	4
0	1	1	0	1	1	0	0	0	0	0	0	0	0
1	0	1	0	1	0	1	0	0	0	0	0	0	7
0	0	1	0	1	0	1	0	0	0	0	0	0	0
0	1	1	0	1	0	1	0	0	0	0	0	0	12
0	0	1	0	1	0	1	0	0	0	0	0	0	14
1	1	1	0	1	1	0	0	0	0	0	0	0	7
0	1	0	0	0	1	0	0	0	0	0	0	0	7
1	1	1	0	0	1	0	0	0	0	0	0	0	14
0	1	1	1	1	1	0	0	0	0	0	0	0	14
0	0	1	1	1	1	1	0	0	0	0	0	0	0
0	0	1	1	0	1	0	0	1	0	0	0	0	0
1	1	1	0	0	0	0	0	0	0	0	0	0	0
0	1	0	1	1	0	1	0	0	0	0	0	0	0
0	1	1	1	1	0	1	0	0	0	0	0	0	14
0	1	1	0	1	1	0	0	0	0	0	0	0	5
1	1	0	1	1	1	0	0	0	0	0	0	0	14
0	1	1	0	1	1	1	0	0	0	0	0	0	0
0	1	1	0	1	1	1	0	0	0	0	0	0	0
1	1	0	0	1	1	0	0	0	0	0	0	0	4
0	1	1	0	0	0	0	0	0	0	0	0	0	0
1	1	1	0	0	0	1	0	0	0	0	0	0	0
0	0	1	0	1	0	1	0	0	0	0	0	0	0
0	1	1	1	1	1	0	0	1	0	1	0	0	11
1	0	1	1	0	0	0	0	0	0	0	0	0	2
1	1	1	1	0	0	0	0	1	0	0	0	0	7
0	1	1	1	0	0	0	0	0	0	0	0	0	0
1	1	0	1	0	0	1	0	0	1	0	0	0	7
0	1	1	1	0	0	0	0	0	0	0	0	0	0
0	1	0	1	1	0	1	0	0	0	0	0	0	0
0	1	1	1	0	0	0	0	0	0	0	0	0	0
0	0	1	1	0	0	0	0	0	0	0	0	0	7
1	1	0	1	1	0	1	0	0	0	0	0	0	14
0	0	1	1	0	0	0	0	0	0	0	0	0	0
0	1	1	0	0	0	0	0	0	0	0	0	0	5
0	1	1	0	0	0	0	0	0	0	0	0	0	1
1	0	1	1	0	0	0	0	0	0	0	0	0	4
0	0	1	1	0	0	0	0	0	0	0	0	0	7
1	0	1	1	0	0	0	0	0	0	0	0	0	0
0	0	1	1	0	0	0	0	1	0	0	0	0	0
1	0	1	1	0	0	0	0	0	0	0	0	0	0
0	0	1	1	0	0	0	0	0	0	0	0	0	8
0	1	1	1	0	0	0	0	1	0	0	0	0	0
0	1	0	1	0	0	0	0	0	0	0	0	0	0
0	1	1	1	0	0	0	0	0	0	0	0	0	0
0	1	1	1	0	0	0	0	0	0	0	0	0	0
0	1	1	1	0	0	0	0	0	0	0	0	0	0
0	0	1	1	1	0	0	0	0	0	0	0	0	0
0	1	0	1	1	0	1	0	0	0	0	0	0	0
0	1	0	1	0	0	0	0	0	0	0	0	0	7
1	0	1	1	0	0	0	0	0	0	0	0	0	0
1	0	1	0	0	0	0	0	0	0	0	0	0	1
1	1	1	1	0	0	0	0	0	0	0	0	0	7
0	1	1	1	0	0	0	0	0	0	0	0	0	3
1	1	1	1	0	0	0	0	0	0	0	0	0	14
0	0	1	1	1	0	0	0	0	0	0	0	0	4
1	0	1	0	0	0	0	0	0	0	0	0	0	6
0	1	0	0	0	0	0	0	0	0	0	0	0	7
0	1	1	0	1	0	1	0	0	0	0	0	0	0
1	1	1	1	0	0	0	0	0	0	1	0	0	11
1	1	0	1	0	0	0	0	0	0	0	0	0	8
1	0	1	1	0	0	0	0	0	0	0	0	0	0
1	0	1	1	0	0	0	0	0	0	0	0	0	3
1	0	1	1	0	0	0	0	0	0	0	0	0	10
0	0	1	1	0	0	0	0	0	0	0	0	0	13
1	0	1	1	0	0	1	0	0	0	0	0	0	0
0	1	1	1	0	0	0	0	0	0	0	0	0	0
0	1	0	0	0	0	0	0	0	0	0	0	0	0
0	1	0	1	0	0	0	0	0	0	0	0	0	0
0	1	0	1	0	0	0	0	0	0	0	0	0	21
1	1	0	1	0	0	0	0	0	0	0	0	0	0
0	1	0	1	0	0	0	0	0	0	0	0	0	14
0	1	0	1	0	0	0	0	0	1	1	0	0	0
0	1	1	0	0	0	0	0	0	0	0	0	0	12
0	0	1	1	0	0	0	0	0	0	0	0	0	7
0	1	1	0	0	0	1	0	0	0	0	0	0	3
1	0	1	0	1	0	1	0	0	0	0	0	0	4
0	0	1	0	1	0	1	0	0	0	0	0	0	2
1	1	1	0	0	0	0	0	0	0	0	0	0	0
1	1	0	0	0	0	0	0	0	0	0	0	0	4
0	0	1	0	1	0	0	0	0	0	0	0	0	1
1	1	1	0	1	0	0	0	0	0	0	0	0	8
0	1	1	0	0	0	0	0	0	0	0	0	0	4
1	1	1	0	1	0	0	0	1	0	0	0	0	18
1	0	1	0	1	0	1	0	0	0	0	0	0	4
0	1	1	0	1	0	1	0	0	0	0	0	0	0
1	0	1	0	0	0	0	0	0	0	0	0	0	5
1	0	1	0	1	0	1	0	0	0	0	0	0	3
0	1	1	0	1	0	0	0	0	0	0	0	0	5
0	0	1	1	1	0	0	0	0	0	0	0	0	0
0	1	1	0	1	0	1	0	0	0	0	0	0	1
0	1	0	0	0	0	0	0	0	0	0	0	0	0
0	1	1	0	1	0	1	0	0	0	0	0	0	3
0	1	1	0	0	0	0	0	0	0	0	0	0	0
0	0	1	1	1	0	0	0	0	0	0	0	0	0
1	1	1	0	1	0	0	0	0	0	0	0	0	0
1	0	1	0	1	0	1	0	0	0	0	0	0	0
1	0	1	0	0	0	0	0	0	0	0	0	0	4
1	1	1	0	0	0	0	0	0	0	0	0	0	6
0	1	1	0	0	0	1	0	0	0	0	0	0	0
0	1	1	0	0	0	0	0	0	0	0	0	0	7
0	1	1	0	1	0	1	0	0	0	0	0	0	6
1	0	1	0	1	0	0	0	0	0	0	0	0	11
1	1	1	0	1	0	1	0	0	0	0	0	0	4
1	1	1	0	1	0	1	0	0	0	0	0	0	4
1	1	1	0	1	0	0	0	0	0	0	0	0	0
1	1	1	0	1	0	0	0	0	0	0	0	0	6
1	1	1	0	0	0	0	0	0	0	0	0	0	12
0	1	1	0	1	0	0	0	0	0	0	0	0	0
0	1	0	0	1	0	0	0	0	0	0	0	0	0
0	1	1	0	1	0	1	0	0	0	0	0	0	0
1	1	1	0	1	0	0	0	0	0	0	0	0	5
0	1	1	0	1	0	0	0	0	0	0	0	0	21
1	1	1	0	0	0	0	0	0	0	0	0	0	0
0	0	1	0	0	0	0	0	0	0	0	0	0	7
1	1	1	1	1	0	0	0	0	0	0	0	0	15
1	1	0	1	0	0	0	0	0	0	0	0	0	7
1	1	1	1	0	0	0	0	0	1	0	0	0	3
1	1	1	1	1	0	0	0	0	0	0	0	0	17
1	1	1	0	1	0	0	0	0	0	0	0	0	0
1	1	1	0	0	0	0	0	0	0	0	0	0	2
0	1	1	0	1	0	0	0	0	0	0	0	0	7
0	1	1	0	1	0	0	0	0	0	0	0	0	0
0	1	0	0	1	0	0	0	0	0	0	0	0	7
0	0	1	0	0	0	0	0	0	0	0	0	0	0
0	1	0	0	1	0	1	0	0	0	0	0	0	0
1	0	1	0	0	0	0	0	0	0	0	0	0	0
0	1	0	0	1	0	0	0	0	0	0	0	0	7
1	0	1	0	0	0	0	0	0	0	0	0	0	0
0	1	1	0	1	0	0	0	0	0	0	0	0	7
1	1	1	0	0	0	0	0	0	0	0	0	0	6
1	1	1	0	1	0	0	0	0	0	0	0	0	3
0	0	1	0	0	0	0	0	0	0	0	0	0	0
0	0	1	0	1	0	0	0	0	0	0	0	0	6
0	0	1	0	0	0	0	0	0	0	0	0	0	4
0	1	1	1	0	0	0	0	0	0	0	0	0	2
0	1	0	0	0	0	0	0	0	0	0	0	0	0
1	1	1	1	0	0	0	0	0	0	0	0	0	8
0	1	1	0	1	0	0	0	0	0	0	0	0	0
1	0	1	0	0	0	0	0	0	0	0	0	0	0
0	1	1	0	1	0	0	0	0	0	0	0	0	1
0	1	1	0	0	0	0	0	0	0	0	0	0	2
0	1	1	0	1	0	1	0	0	0	0	0	0	14
0	1	1	0	1	0	1	0	0	0	0	0	0	7
0	1	1	0	1	0	0	0	0	0	0	0	0	7
0	1	1	1	0	0	0	0	0	0	0	0	0	4
1	1	1	1	0	0	1	0	0	0	0	0	0	5
1	1	1	1	0	0	0	0	0	0	0	0	0	7
0	0	1	0	0	0	0	0	0	0	0	0	0	7
0	1	1	1	1	0	0	0	0	0	0	0	0	7
1	0	1	0	0	0	0	0	0	0	0	0	0	0
1	0	1	0	0	0	0	0	0	0	0	0	0	5
0	1	1	0	1	0	0	0	0	0	0	0	0	7
0	1	1	1	1	0	0	0	0	0	0	0	0	0
0	0	1	0	0	0	1	0	0	0	0	0	0	0
0	1	1	1	0	0	0	0	0	0	0	0	0	0
1	0	0	0	0	0	0	0	1	0	0	0	0	4
0	0	1	1	1	0	0	0	0	0	0	0	0	3
0	1	1	1	0	0	0	0	0	0	0	0	0	7
1	1	1	1	1	0	0	0	0	0	0	0	0	0
1	1	1	0	1	0	0	0	0	0	0	0	0	7
1	1	0	1	0	0	0	0	0	0	0	0	0	0
1	1	0	0	1	0	0	0	0	0	0	0	0	8
0	0	1	0	0	0	0	0	0	0	0	0	0	4
1	0	1	0	0	0	0	0	0	0	0	0	0	0
1	0	1	0	0	0	0	0	0	0	0	0	0	0
1	1	1	0	0	0	0	0	0	0	0	0	0	0
0	1	1	0	0	0	1	0	0	0	0	0	0	2
0	1	1	0	0	0	1	0	0	0	0	0	0	3
1	1	1	0	1	0	1	0	0	0	0	0	0	4
1	1	1	1	0	0	0	0	0	0	0	0	0	4
0	1	1	0	1	0	0	0	0	0	0	0	0	0
0	1	1	1	1	0	1	0	0	0	0	0	0	0
0	1	1	0	1	0	0	0	0	0	0	0	0	6
1	1	1	0	0	0	0	0	0	0	0	0	0	0
1	1	1	0	0	0	0	0	0	0	0	0	0	7
1	1	1	0	0	0	0	0	0	0	0	0	0	7
0	1	1	0	0	0	0	0	0	0	0	0	0	11
1	1	1	0	0	0	0	0	0	0	0	0	0	2
0	1	1	0	0	0	0	0	0	0	0	0	0	7
1	1	1	0	1	0	0	0	0	0	0	0	0	10
0	1	1	0	0	0	0	0	0	0	0	0	0	0
1	1	1	0	0	0	0	0	0	0	0	0	0	7
0	1	1	1	0	0	1	0	0	0	0	0	0	0
0	1	1	0	1	0	1	0	0	0	0	0	0	7
1	1	0	0	0	0	0	0	0	0	0	0	0	2
0	1	0	1	0	0	0	0	0	0	0	0	0	7
1	1	1	1	0	0	1	0	0	0	0	0	0	8
0	0	1	0	1	0	0	0	0	0	0	0	0	7
0	1	0	0	1	0	0	0	0	0	0	0	0	0
0	0	1	0	1	0	0	0	0	0	0	0	0	7
1	1	1	0	1	0	1	0	0	0	0	0	0	1
0	0	1	0	0	0	0	0	0	0	0	0	0	9
0	1	1	1	0	0	1	0	0	0	0	0	0	0
0	1	1	0	0	0	0	0	0	0	0	0	0	0
0	1	1	1	0	0	0	0	0	0	0	0	0	15
1	1	1	0	1	0	0	0	0	0	0	0	0	5
0	1	1	0	0	0	0	0	0	0	0	0	0	3
0	1	1	0	1	0	0	0	0	0	0	0	0	7
1	1	1	0	1	0	0	0	0	0	0	0	0	5
1	1	0	0	1	0	0	0	0	0	0	0	0	0
1	0	1	0	0	0	0	0	0	0	0	0	0	1
0	1	1	0	0	0	1	0	0	0	0	0	0	0
0	0	1	0	1	0	0	0	0	0	0	0	0	7
0	1	0	0	1	0	0	0	0	0	0	0	0	14
1	1	1	0	0	0	0	0	0	0	0	0	0	0
1	0	1	0	0	0	0	0	0	0	0	0	0	5
1	1	1	1	0	0	0	0	0	0	0	0	0	15
1	1	1	0	0	0	0	0	0	0	0	0	0	2
1	1	1	0	0	0	0	0	0	0	0	0	0	0
0	1	0	1	0	0	0	0	0	0	0	0	0	0
1	1	1	0	0	0	1	0	0	0	0	0	0	7
0	0	1	0	0	0	0	0	0	0	0	0	0	5
0	1	1	0	1	0	0	0	0	0	0	0	0	8
1	1	1	0	0	0	1	0	0	0	0	0	0	0
0	0	1	0	1	0	1	0	0	0	0	0	0	7
0	1	1	1	0	0	0	0	0	0	0	0	0	14
0	1	1	1	0	0	0	0	0	0	0	0	0	8
0	1	0	1	0	0	0	0	0	0	0	0	0	7
0	0	1	0	1	0	1	0	0	0	0	0	0	6
0	1	1	1	0	0	1	0	0	0	0	0	0	0
0	1	1	1	0	0	1	0	0	0	0	0	0	0
0	0	1	0	1	0	1	0	0	0	0	0	0	7
1	1	0	0	0	0	1	0	0	0	0	0	0	0
0	1	1	0	0	0	0	0	0	0	0	0	0	2
1	1	0	0	1	0	0	0	0	0	0	0	0	2
1	1	1	0	1	0	1	0	0	0	0	0	0	13
0	1	1	0	1	0	1	0	0	0	0	0	0	7
0	0	1	0	1	0	1	0	0	0	0	0	0	4
1	1	1	0	0	0	0	0	0	0	0	0	0	0
0	1	1	1	0	0	0	0	0	0	0	0	0	2
1	0	1	1	0	0	0	0	0	0	0	0	0	4
0	1	1	1	1	0	1	0	0	0	0	0	0	0
1	1	1	0	0	0	0	0	0	0	0	0	0	0
1	1	1	0	0	0	1	0	0	0	0	0	0	0
0	0	1	0	1	0	0	0	0	0	0	0	0	7
0	0	1	1	0	0	0	0	0	0	0	0	0	0
1	1	1	1	0	0	0	0	0	0	0	0	0	0
0	1	0	1	0	0	0	0	0	0	0	0	0	0
1	1	1	1	0	0	1	0	0	0	0	0	0	0
0	1	0	0	0	0	0	0	0	0	0	0	0	0
0	0	1	0	1	0	0	0	0	0	0	0	0	21
0	1	0	1	0	0	0	0	0	0	0	0	0	0
1	1	0	0	1	0	1	0	0	0	0	0	0	0
1	1	1	0	1	0	0	0	0	1	0	0	0	0
1	1	1	0	1	0	0	0	0	0	0	0	0	10
0	0	1	0	1	0	0	0	0	0	0	0	0	7
0	0	1	0	1	0	1	0	1	0	0	0	0	5
0	0	1	0	1	0	0	0	0	0	0	0	0	1
1	0	1	0	0	0	1	0	0	0	0	0	0	0
1	1	0	1	0	0	0	0	0	0	0	0	0	0
1	0	1	0	0	0	0	0	0	0	0	0	0	7
0	1	1	1	0	0	0	0	1	0	0	0	0	0
1	1	1	0	0	0	0	0	0	0	0	0	0	0
0	1	1	1	0	0	0	0	0	0	0	0	0	7
0	1	1	0	0	0	0	0	0	0	0	0	0	0
1	0	1	0	0	0	0	0	0	0	0	0	0	2
1	1	1	0	0	0	0	0	0	0	0	0	0	0
0	1	0	0	1	0	1	0	0	0	0	0	0	0
0	1	0	1	0	0	0	0	0	0	0	0	0	7
0	0	1	0	0	0	0	0	0	0	0	0	0	6
0	1	1	1	0	0	0	0	0	0	0	0	0	0
0	1	1	1	1	0	0	0	0	0	0	0	0	0
1	1	1	0	0	0	1	0	0	0	0	0	0	0
1	1	1	1	0	0	0	0	0	0	0	0	0	5
1	1	1	1	0	0	0	0	0	0	0	0	0	5
1	1	1	0	1	0	1	0	0	0	0	0	0	0
1	1	1	0	0	0	0	0	0	0	0	0	0	0
0	0	1	0	0	0	0	0	0	0	0	0	0	0
0	1	1	1	0	0	0	0	1	1	0	0	0	7
1	1	1	0	1	0	0	0	0	0	0	0	0	7
1	1	0	1	1	0	0	0	0	0	0	0	0	7
1	0	1	0	0	0	1	0	0	0	0	0	0	0
0	1	1	0	1	0	0	0	0	0	0	0	0	0
1	0	1	0	1	0	0	0	0	0	0	0	0	5
0	1	1	0	1	0	1	0	0	0	0	0	0	0
0	1	1	0	0	0	0	0	0	0	0	0	0	7
1	1	1	0	0	0	0	0	0	0	0	0	0	14
1	0	1	0	0	0	1	0	0	0	0	0	0	8
1	1	1	1	0	0	0	0	0	0	0	0	0	0
1	1	1	1	0	0	0	0	0	0	0	0	0	7
0	1	1	0	1	0	0	0	0	0	1	0	0	7
1	0	1	0	0	0	0	0	0	0	0	0	0	0
0	1	0	1	1	1	0	0	0	0	0	1	0	11
0	1	0	0	1	1	0	0	0	0	0	1	0	0
0	1	0	1	1	1	1	0	0	0	0	1	0	7
1	1	0	0	1	1	1	0	0	0	0	1	0	1
0	1	0	1	1	1	0	0	0	1	1	1	0	0
1	1	0	1	1	1	1	0	0	0	0	1	0	7
0	1	0	0	1	0	1	0	0	0	0	1	0	10
0	1	1	0	0	0	0	0	0	1	0	1	0	0
1	1	0	1	0	1	0	0	0	0	1	1	0	14
0	1	0	0	1	1	1	0	0	0	0	1	0	0
1	1	1	1	0	0	0	0	0	0	0	1	0	6
1	1	0	0	0	1	0	0	0	0	0	1	0	0
1	1	0	0	0	0	0	0	0	0	0	1	0	4
1	1	0	1	0	1	0	0	0	0	0	1	0	14
0	1	0	1	0	0	1	0	1	1	1	1	0	14
1	1	0	0	0	1	0	0	0	0	0	1	0	0
0	0	1	0	1	0	1	0	0	0	0	1	0	1
0	1	0	0	1	0	1	0	0	0	1	1	0	7
1	1	1	1	1	0	0	0	0	0	0	1	0	7
1	1	1	0	1	0	0	0	0	0	0	1	0	0
0	1	0	0	0	0	0	0	0	0	0	1	0	16
1	1	1	0	0	0	0	0	0	0	0	1	0	0
1	1	1	1	1	0	0	0	0	0	0	1	0	0
0	1	1	0	1	0	0	0	0	0	0	1	0	2
1	1	1	0	1	0	0	0	0	0	0	1	0	3
0	1	0	0	0	0	0	0	0	0	0	1	0	7
0	1	1	0	1	0	0	0	0	0	0	1	0	6
1	1	1	0	1	0	0	0	0	0	1	1	0	14
0	1	1	0	1	0	1	0	0	0	0	1	0	7
1	1	0	1	0	0	0	0	0	0	0	1	0	0
0	1	1	0	0	0	1	0	0	0	1	1	0	14
0	1	1	1	0	0	0	0	0	0	0	1	0	6
1	1	0	0	1	0	0	0	0	0	0	1	0	0
1	1	1	0	0	0	0	0	0	0	0	1	0	5
1	1	1	0	1	0	0	0	0	0	0	1	0	5
0	1	1	1	0	0	0	0	0	0	0	1	0	7
1	1	0	1	1	0	0	0	0	0	0	1	0	7
1	0	1	0	0	0	0	0	0	0	0	1	0	0
1	1	1	0	1	0	0	0	0	0	0	1	0	1
1	1	1	0	1	0	0	0	0	0	1	1	0	14
1	1	0	0	1	0	1	0	0	0	0	1	0	1
1	0	1	0	1	0	1	0	0	0	0	1	0	11
0	1	0	0	1	0	1	0	1	0	0	1	0	0
0	0	1	0	1	0	1	0	0	0	0	1	0	15
1	1	0	0	1	1	0	0	0	0	0	1	0	14
1	1	1	0	1	1	0	0	0	0	0	1	0	5
0	1	1	0	1	1	1	0	0	0	0	1	0	0
0	1	1	1	0	1	0	0	0	0	0	1	0	7
0	1	0	0	1	0	0	0	0	1	0	1	0	21
1	1	1	0	0	1	0	0	0	0	0	1	0	7
1	1	1	0	1	1	0	0	1	0	0	1	0	14
1	1	0	0	1	1	1	0	0	0	0	1	0	0
0	1	1	0	1	1	1	0	0	0	0	1	0	7
1	1	0	1	0	0	0	0	0	1	1	1	0	7
0	0	1	0	1	0	1	0	0	0	0	1	0	7
0	1	1	0	1	1	0	0	0	0	0	1	0	7
0	1	0	1	0	0	0	0	0	0	0	1	0	9
0	1	0	0	1	1	0	0	0	0	0	1	0	0
0	0	1	1	1	1	1	0	0	0	1	1	0	1
0	1	0	1	1	1	0	0	0	0	0	1	0	1
0	1	1	1	0	1	0	0	0	0	0	1	0	9
1	1	1	0	1	1	0	0	0	1	1	1	0	0
1	1	1	1	0	1	0	0	0	0	0	1	0	4
1	1	1	0	1	1	0	0	0	0	0	1	0	0
1	0	1	0	0	1	0	0	0	0	0	1	0	2
0	1	0	0	1	0	1	0	0	1	1	1	0	11
0	1	1	0	1	1	1	0	0	0	0	1	0	4
0	1	0	1	0	1	0	0	0	0	0	1	0	0
0	1	1	0	1	1	0	0	0	0	0	1	0	0
0	1	1	0	1	1	1	0	0	0	0	1	0	0
0	1	0	1	1	1	0	0	0	0	0	1	0	7
1	1	1	1	1	1	0	0	0	0	0	1	0	11
1	1	0	0	1	1	0	0	0	0	0	1	0	0
1	1	0	0	1	1	1	0	0	0	0	1	0	0
0	1	1	0	1	1	0	0	0	0	0	1	0	0
0	0	1	0	1	1	1	0	0	0	0	1	0	6
0	1	0	0	1	1	1	0	0	0	0	1	0	5
1	1	1	0	1	1	0	0	0	0	0	1	0	18
1	1	0	0	1	1	0	0	0	0	0	1	0	1
0	0	1	0	1	1	1	0	0	0	0	1	0	7
1	1	0	0	1	0	1	0	0	0	0	1	0	4
1	1	1	1	1	1	1	0	0	0	0	1	0	7
0	1	1	0	1	1	1	0	0	0	0	1	0	5
0	1	1	0	1	1	1	0	0	0	0	1	0	14
0	1	1	0	1	1	1	0	0	0	0	1	0	12
0	1	0	0	1	0	0	0	0	0	0	1	0	16
0	1	1	0	1	1	1	0	0	0	0	1	0	0
0	0	1	0	1	1	1	0	0	0	0	1	0	3
0	1	1	0	0	0	0	0	0	0	0	1	0	14
1	0	1	1	0	0	0	0	0	0	0	1	0	6
1	1	1	1	0	0	0	0	0	0	0	1	0	0
0	1	1	1	0	0	0	0	1	1	0	1	0	0
1	1	0	0	1	0	0	0	0	0	0	1	0	0
0	0	1	1	0	0	0	0	1	1	1	1	0	2
0	1	1	0	1	0	1	0	1	0	0	1	0	1
0	0	0	0	0	0	1	0	0	0	0	1	0	0
1	1	1	0	1	0	1	0	0	0	0	1	0	0
0	0	1	1	1	0	0	0	0	0	0	1	0	14
0	1	0	1	1	0	0	0	0	1	0	1	0	11
0	1	1	0	1	0	1	0	0	0	0	1	0	0
1	1	1	1	0	0	0	0	0	0	0	1	0	6
1	1	1	0	0	0	0	0	0	0	0	1	0	0
0	0	1	0	0	0	1	0	0	0	0	1	0	0
0	1	0	0	0	0	0	0	0	0	0	1	0	14
1	1	1	0	1	0	1	0	0	0	0	1	0	2
0	1	1	1	1	0	1	0	1	0	0	1	0	9
0	1	0	0	1	0	0	0	0	0	0	1	0	7
0	1	0	1	1	0	0	0	0	0	0	1	0	7
1	1	1	0	0	0	0	0	0	0	0	1	0	3
0	1	1	0	0	0	0	0	0	0	0	1	0	0
0	1	1	1	0	0	0	0	0	1	1	1	0	2
0	1	1	1	1	0	0	0	0	0	0	1	0	0
0	1	1	1	1	0	0	0	0	0	0	1	0	6
1	1	0	1	1	0	0	1	0	0	0	0	0	17
1	1	0	0	1	0	0	1	0	0	0	0	0	0
0	1	0	1	1	1	0	1	0	0	0	0	0	0
0	1	0	1	1	1	0	1	0	0	0	0	0	0
0	1	0	0	1	0	1	1	0	0	0	0	0	21
0	1	0	1	0	0	0	1	0	0	0	0	0	7
0	1	1	0	1	0	0	1	0	0	0	0	0	14
1	1	0	1	1	0	0	1	0	0	0	0	0	0
0	1	1	0	0	1	1	1	0	0	0	0	0	7
0	0	1	0	1	0	0	1	0	0	0	0	0	6
0	0	1	0	1	0	1	1	1	0	0	0	0	0
0	0	1	0	1	0	1	1	1	0	0	0	0	6
0	0	1	0	1	0	1	1	1	0	0	0	0	8
0	1	0	1	1	1	1	1	0	0	0	0	0	7
0	0	1	0	1	0	1	1	0	0	0	0	0	4
0	0	0	0	1	0	1	1	0	0	0	0	0	3
0	0	0	0	1	0	1	1	0	0	0	0	0	0
0	1	1	0	1	0	0	1	0	0	0	0	0	11
0	0	0	1	1	0	1	1	0	0	0	0	0	0
1	1	1	0	0	0	1	1	0	0	0	0	0	0
1	1	0	0	1	0	1	1	1	0	0	0	0	10
1	1	1	0	0	0	0	1	0	0	0	0	0	8
1	1	1	0	1	0	1	1	0	0	0	0	0	7
1	1	1	0	1	0	1	1	0	0	0	0	0	3
1	0	1	0	1	0	1	1	0	0	0	0	0	2
1	0	1	0	1	0	1	1	0	0	0	0	0	4
0	1	1	0	0	0	0	1	0	0	0	0	0	4
1	1	1	0	0	0	0	1	0	0	0	0	0	12
1	1	0	0	0	0	0	1	0	0	0	0	0	12
1	1	1	0	1	0	0	1	0	0	0	0	0	0
0	1	1	0	1	0	0	1	0	0	0	0	0	7
1	1	1	0	0	0	0	1	0	0	0	0	0	7
1	1	1	0	1	0	1	1	0	0	0	0	0	0
0	0	1	0	1	0	0	1	0	0	0	0	0	0
0	1	0	1	1	0	1	1	0	0	0	0	0	18
0	1	0	0	0	0	0	1	0	0	0	0	0	11
1	1	1	1	0	0	0	1	0	0	0	0	0	11
0	1	1	0	1	0	0	1	0	0	0	0	0	7
0	0	1	0	0	0	1	1	1	0	0	0	0	7
1	0	1	0	0	0	0	1	0	0	0	0	0	1
0	0	1	0	0	0	0	1	0	0	0	0	0	2
1	1	1	1	0	0	0	1	0	0	0	0	0	11
1	1	1	1	0	0	0	1	0	0	0	0	0	0
1	1	1	1	0	0	0	1	0	0	0	0	0	7
1	1	0	1	0	0	0	1	0	0	0	0	0	12
1	0	1	0	1	0	0	1	0	0	0	0	0	3
0	1	1	1	1	0	0	1	0	0	0	0	0	0
0	1	0	1	0	0	0	1	0	0	0	0	0	0
1	0	1	1	0	0	0	1	1	0	0	0	0	9
0	0	1	0	0	0	0	1	0	0	0	0	0	4
1	0	1	0	0	0	0	1	0	0	0	0	0	5
1	0	1	1	0	0	0	1	0	0	0	0	0	11
0	1	1	0	1	0	1	1	0	0	0	0	0	10
1	0	1	0	1	0	1	1	1	0	0	0	0	1
0	1	1	0	0	0	0	1	0	0	0	0	0	0
1	1	1	0	0	0	0	1	0	0	0	0	0	0
0	0	1	0	0	0	0	1	1	0	0	0	0	14
1	1	1	0	0	0	0	1	0	0	0	0	0	21
1	1	1	0	1	0	0	1	0	0	0	0	0	7
1	1	0	0	0	0	0	1	0	0	0	0	0	2
1	0	1	0	0	0	0	1	0	0	0	0	0	0
0	1	1	0	1	0	0	1	1	0	0	0	0	14
1	1	1	1	0	0	0	1	0	0	0	0	0	0
0	0	1	0	1	0	1	1	0	0	0	0	0	7
1	1	1	0	0	0	0	1	0	0	0	0	0	4
1	1	1	0	0	0	0	1	0	0	0	0	0	1
0	1	1	1	1	0	0	1	0	0	0	0	0	0
0	0	1	0	1	0	0	1	1	0	0	0	0	10
1	0	1	0	1	0	1	1	0	0	0	0	0	1
1	0	1	0	1	1	0	1	0	0	0	0	0	0
1	0	1	0	0	0	0	1	0	0	0	0	0	10
1	0	1	0	0	0	0	1	0	0	0	0	0	10
0	0	1	0	0	0	0	1	1	0	0	0	0	8
1	1	0	1	1	0	0	1	0	0	0	0	0	7
1	0	1	0	1	0	1	1	1	0	0	0	0	3
1	1	0	0	1	0	1	1	0	0	0	0	0	7
1	0	1	0	1	0	0	1	0	0	0	0	0	0
1	1	1	0	1	0	1	1	0	0	0	0	0	7
1	1	0	0	1	1	0	1	0	0	0	0	0	7
1	1	1	0	1	1	0	1	0	0	0	0	0	5
0	0	1	0	1	0	1	1	1	0	0	0	0	0
1	0	1	0	1	0	1	1	0	0	0	0	0	5
0	0	1	0	1	0	0	1	0	0	0	0	0	2
0	1	1	0	1	0	1	1	0	0	0	0	0	7
0	1	0	1	1	0	0	1	0	0	0	0	0	7
1	1	1	0	1	1	1	1	0	0	0	0	0	7
1	1	1	0	1	1	0	1	0	0	0	0	0	5
1	0	1	1	0	1	0	1	0	0	0	0	0	7
1	1	1	1	1	0	1	1	0	0	0	0	0	7
0	1	1	0	1	1	0	1	0	0	0	0	0	9
1	0	1	0	1	0	0	1	0	0	0	0	0	14
0	1	1	0	1	1	0	1	0	0	0	0	0	14
1	1	1	1	1	1	0	1	0	1	1	0	0	14
0	0	1	0	0	0	0	1	1	0	0	0	0	0
0	0	1	0	0	0	0	1	0	0	0	0	0	0
1	1	1	1	1	1	1	1	0	0	0	0	0	19
1	1	0	0	1	0	0	1	0	0	1	0	0	14
1	1	1	1	1	1	0	1	0	0	0	0	0	0
0	1	1	0	1	1	1	1	0	0	0	0	0	3
0	0	1	0	1	1	0	1	0	0	0	0	0	0
0	1	1	0	1	0	0	1	0	0	0	0	0	0
1	1	0	1	1	1	0	1	0	0	0	0	0	7
0	1	1	1	1	0	0	1	0	0	0	0	0	0
0	1	1	0	1	0	0	1	0	0	0	0	0	4
0	1	1	1	0	1	0	1	0	0	0	0	0	0
1	0	1	0	0	0	0	1	1	0	0	0	0	7
1	1	1	0	0	1	0	1	0	0	0	0	0	4
1	1	1	0	1	1	0	1	0	0	0	0	0	7
1	0	1	0	1	1	0	1	1	0	0	0	0	3
1	1	1	0	1	0	1	1	0	0	0	0	0	7
1	0	0	0	1	0	0	1	0	0	0	0	0	12
1	1	1	0	1	1	0	1	0	0	0	0	0	0
1	0	1	0	1	0	1	1	0	0	0	0	0	20
0	1	1	0	1	1	0	1	0	0	0	0	0	0
1	0	1	1	0	0	1	1	1	0	0	0	0	7
0	1	1	1	0	0	0	1	0	0	0	0	0	0
0	0	1	0	1	1	0	1	1	0	0	0	0	1
0	1	1	1	1	1	0	1	0	0	0	0	0	8
1	0	1	1	0	0	1	1	0	0	0	0	0	0
1	1	1	0	1	1	0	1	1	0	0	0	0	8
1	0	1	0	0	0	0	1	0	0	0	0	0	2
1	1	1	0	0	0	0	1	0	0	0	0	0	18
1	1	1	1	0	0	0	1	0	0	0	0	0	0
1	1	0	0	1	1	0	1	0	0	0	0	0	6
1	0	1	0	1	0	1	1	0	0	0	0	0	5
1	0	1	0	1	0	0	1	0	0	0	0	0	7
1	1	0	0	1	1	1	1	0	0	0	0	0	7
1	0	1	0	1	1	1	1	0	0	0	0	0	0
0	0	1	0	1	1	1	1	0	0	0	0	0	1
0	0	1	0	1	0	1	1	0	0	0	0	0	0
1	0	1	0	1	0	1	1	1	0	0	0	0	17
1	0	1	0	1	1	1	1	0	0	0	0	0	0
1	0	1	0	1	0	1	1	0	0	0	0	0	7
0	1	1	0	1	0	0	1	0	0	0	0	0	2
1	0	1	0	1	1	1	1	0	0	0	0	0	0
1	1	1	0	1	1	1	1	0	0	0	0	0	3
0	1	1	0	1	1	1	1	0	0	0	0	0	2
1	1	1	0	1	1	1	1	0	0	0	0	0	6
0	1	0	0	1	1	1	1	0	0	0	0	0	1
1	0	1	0	1	0	0	1	0	0	0	0	0	7
0	1	1	0	0	0	0	1	0	0	0	0	0	7
0	1	1	0	1	1	0	1	0	0	0	0	0	7
0	1	0	1	0	0	0	1	1	0	0	0	0	7
0	0	1	0	1	1	0	1	1	0	0	0	0	1
0	0	1	0	1	0	0	1	0	0	0	0	0	7
0	1	1	0	0	0	0	1	0	0	0	0	0	12
1	1	1	0	0	1	1	1	0	0	0	0	0	14
1	0	1	0	1	1	0	1	0	0	0	0	0	7
1	1	1	0	1	1	0	1	0	0	0	0	0	1
0	1	0	0	1	0	0	1	0	0	0	0	0	2
1	1	1	0	1	1	1	1	0	0	0	0	0	7
0	1	1	0	1	1	1	1	0	0	1	0	0	11
1	1	1	1	0	0	0	1	0	0	0	0	0	0
0	1	0	1	1	1	0	1	1	0	0	0	0	12
0	0	1	1	0	0	0	1	0	0	0	0	0	0
1	1	1	1	1	0	0	1	0	0	0	0	0	2
0	1	1	0	0	0	0	1	1	0	0	0	0	7
0	0	1	1	0	0	0	1	0	0	0	0	0	14
1	0	1	1	0	0	0	1	0	0	0	0	0	7
0	1	0	1	1	0	0	1	0	0	0	0	0	0
0	1	0	1	0	0	0	1	0	0	0	0	0	14
1	0	1	1	0	0	0	1	1	0	0	0	0	14
0	1	1	1	1	0	1	1	0	0	1	0	0	8
0	0	1	1	0	0	0	1	0	0	0	0	0	0
0	0	1	1	0	0	0	1	0	0	0	0	0	0
0	0	1	1	0	0	0	1	1	0	0	0	0	21
0	1	1	1	0	0	0	1	0	0	0	0	0	7
1	0	1	0	1	0	0	1	1	0	0	0	0	6
1	1	1	1	0	0	0	1	0	0	0	0	0	7
1	0	1	1	0	0	0	1	0	0	0	0	0	7
0	0	1	1	0	0	0	1	0	0	0	0	0	7
0	0	1	1	0	0	0	1	1	0	0	0	0	0
0	1	1	1	0	0	0	1	0	0	0	0	0	7
0	1	1	1	0	0	0	1	0	0	0	0	0	0
1	0	1	1	0	0	0	1	0	0	0	0	0	2
1	0	1	1	0	0	0	1	0	0	0	0	0	0
1	0	1	1	0	0	0	1	0	0	0	0	0	0
0	0	1	1	0	0	0	1	1	0	0	0	0	8
0	1	1	1	0	0	0	1	0	0	0	0	0	3
1	0	1	0	0	0	0	1	0	0	0	0	0	10
1	1	1	0	1	0	1	1	0	0	0	0	0	10
1	1	1	0	1	0	1	1	0	0	0	0	0	2
1	0	1	0	1	0	1	1	0	0	0	0	0	5
0	0	1	1	0	0	0	1	0	0	0	0	0	0
0	1	1	0	0	0	0	1	0	0	0	0	0	0
1	0	0	0	1	0	1	1	0	0	0	0	0	6
1	1	1	0	1	0	1	1	0	0	0	0	0	8
1	0	1	0	1	0	0	1	0	0	0	0	0	6
1	0	1	0	0	0	0	1	0	0	0	0	0	5
0	1	1	0	0	0	0	1	0	0	0	0	0	6
0	1	1	0	1	0	0	1	0	0	0	0	0	6
0	0	1	0	1	0	1	1	0	0	0	0	0	6
1	1	1	0	0	0	1	1	1	0	0	0	0	0
0	1	1	0	1	0	0	1	0	0	0	0	0	3
1	1	1	0	1	0	0	1	0	0	0	0	0	9
0	0	1	0	0	0	0	1	0	0	0	0	0	0
1	1	1	0	0	0	0	1	0	0	0	0	0	11
1	1	1	1	0	0	1	1	0	0	0	0	0	8
0	1	1	0	1	0	0	1	0	0	0	0	0	11
0	1	1	0	0	0	0	1	0	0	0	0	0	12
1	1	1	0	0	0	0	1	0	0	0	0	0	0
0	1	1	0	0	0	0	1	0	0	0	0	0	0
1	1	1	0	1	0	1	1	0	0	0	0	0	7
0	0	1	0	1	0	0	1	1	0	0	0	0	0
0	1	0	0	1	0	0	1	0	0	0	0	0	6
0	1	1	1	0	0	0	1	0	0	0	0	0	0
0	1	1	1	0	0	0	1	0	0	0	0	0	0
1	0	1	0	0	0	0	1	0	0	0	0	0	7
1	1	1	1	0	0	0	1	0	0	0	0	0	0
1	1	1	1	0	0	0	1	0	0	0	0	0	10
1	1	1	0	1	0	0	1	0	0	0	0	0	7
0	0	1	0	0	0	1	1	0	0	0	0	0	1
1	1	1	0	0	0	1	1	0	0	0	0	0	0
1	0	1	1	0	0	0	1	0	0	0	0	0	0
0	0	1	0	1	0	0	1	0	0	0	0	0	9
0	1	1	1	0	0	0	1	0	0	0	0	0	0
1	0	1	1	1	0	0	1	0	0	0	0	0	0
1	1	0	1	0	0	0	1	1	0	0	0	0	21
0	0	1	1	1	0	0	1	0	0	0	0	0	2
0	1	1	0	1	0	0	1	0	0	0	0	0	14
0	0	1	1	0	0	0	1	1	0	0	0	0	1
1	1	1	1	1	0	0	1	0	0	0	0	0	21
1	1	1	0	0	0	0	1	0	0	0	0	0	4
1	0	1	0	0	0	0	1	0	0	0	0	0	15
0	1	0	1	1	0	0	1	0	0	0	0	0	7
0	0	1	0	0	0	0	1	0	0	0	0	0	13
0	0	1	0	1	0	1	1	1	0	0	0	0	3
1	1	1	1	1	0	0	1	0	0	0	0	0	9
1	1	1	0	1	0	0	1	0	0	0	0	0	1
1	1	1	0	0	0	0	1	0	0	0	0	0	7
1	1	1	1	0	0	0	1	0	0	0	0	0	18
1	1	1	1	0	0	0	1	0	0	0	0	0	7
0	1	1	1	0	0	0	1	0	0	0	0	0	11
1	1	1	0	0	0	0	1	0	0	0	0	0	1
1	1	1	0	0	0	0	1	0	0	0	0	0	11
1	0	1	0	0	0	0	1	0	0	0	0	0	1
1	1	0	1	0	0	0	1	0	0	0	0	0	11
1	1	0	0	0	0	0	1	0	0	0	0	0	0
0	1	1	1	0	0	0	1	1	0	0	0	0	12
1	0	1	0	0	0	0	1	0	0	0	0	0	7
1	1	0	0	1	1	0	1	0	0	0	1	0	11
1	1	0	1	0	1	1	1	0	0	0	1	0	0
0	1	1	0	1	1	1	1	1	1	1	1	0	18
0	1	1	1	1	1	1	1	0	0	0	1	0	0
0	1	1	0	0	0	1	1	0	0	1	1	0	14
1	1	1	0	0	0	0	1	0	0	0	1	0	0
0	1	1	0	1	0	0	1	0	0	0	1	0	1
1	1	1	0	1	0	0	1	0	0	0	1	0	5
0	1	1	0	1	0	0	1	0	0	0	1	0	14
1	0	1	1	0	0	0	1	0	0	0	1	0	1
0	1	1	0	0	0	0	1	0	0	0	1	0	17
0	1	1	1	0	0	0	1	0	0	0	1	0	3
1	1	0	1	1	1	0	1	0	0	0	1	0	6
0	1	0	1	1	1	0	1	0	0	0	1	0	0
1	1	1	0	0	0	1	1	1	0	0	1	0	21
1	1	1	0	1	1	0	1	0	0	0	1	0	7
1	1	1	0	1	1	0	1	0	1	1	1	0	8
1	0	1	0	0	1	0	1	0	0	0	1	0	10
0	1	0	1	0	1	0	1	1	1	1	1	0	0
0	1	0	1	1	1	0	1	1	0	0	1	0	0
1	1	1	0	1	1	0	1	0	0	0	1	0	2
0	1	1	1	0	1	0	1	0	0	1	1	0	2
0	0	1	0	1	1	1	1	1	0	0	1	0	1
0	1	1	1	0	0	0	1	0	0	0	1	0	0
1	1	1	0	0	0	0	1	0	0	0	1	0	7
0	1	0	1	0	0	0	1	0	0	0	1	0	2
1	0	1	0	1	0	1	1	1	0	0	1	0	5
0	0	1	1	0	0	0	1	1	0	0	1	0	17
0	0	1	0	0	0	0	1	1	0	0	1	0	3
1	0	1	0	0	0	0	1	0	0	0	1	0	0
1	1	1	1	0	0	0	1	0	0	0	1	0	0
0	1	0	1	1	0	0	1	1	0	0	1	0	6
0	1	1	0	1	0	0	1	0	0	0	1	0	0
0	1	0	0	0	0	0	1	0	0	0	1	0	7
0	1	1	0	0	0	0	1	0	0	0	1	0	7
1	0	1	0	1	0	0	1	0	0	0	1	0	7
1	1	0	0	1	0	1	0	0	0	0	0	1	4
0	1	0	1	1	1	1	0	0	0	0	0	1	3
1	1	0	0	1	1	0	0	0	0	0	0	1	7
0	1	0	1	1	1	0	0	0	0	0	0	1	0
1	1	0	1	0	0	0	0	0	0	0	0	1	7
1	1	0	0	1	0	1	0	0	0	0	0	1	6
1	1	0	1	1	1	0	0	0	0	0	0	1	1
1	1	0	0	1	1	0	0	0	0	0	0	1	4
1	1	0	1	1	1	1	0	0	0	0	0	1	7
0	1	0	0	1	1	0	0	0	0	0	0	1	7
1	1	0	1	1	1	1	0	0	0	0	0	1	1
1	1	0	0	1	1	0	0	0	0	0	0	1	7
1	1	0	1	1	1	0	0	0	0	0	0	1	7
1	1	0	0	1	1	0	0	0	0	0	0	1	3
1	1	0	0	1	1	0	0	0	0	0	0	1	0
1	1	0	0	1	1	0	0	0	0	0	0	1	8
1	1	0	1	1	1	0	0	0	0	0	0	1	0
1	1	0	0	1	1	0	0	0	0	0	0	1	4
0	1	0	1	1	1	0	0	0	0	0	0	1	6
1	1	0	1	1	1	0	0	0	0	0	0	1	4
1	1	0	1	1	0	0	0	0	0	0	0	1	3
1	1	0	0	1	1	0	0	0	0	0	0	1	2
1	1	0	1	1	1	1	0	0	0	0	0	1	2
1	1	0	0	1	1	0	0	0	0	0	0	1	2
1	1	0	0	1	1	0	0	0	0	0	0	1	6
0	1	0	0	1	0	1	0	0	0	0	0	1	3
0	1	0	0	1	1	0	0	0	0	0	0	1	3
1	1	0	0	1	1	1	0	1	0	0	0	1	6
0	1	0	1	1	1	0	0	0	0	0	0	1	9
1	1	0	1	1	1	0	0	0	0	0	0	1	0
0	1	0	1	1	1	0	0	0	0	0	0	1	3
1	1	0	1	1	1	0	0	0	0	0	0	1	8
1	1	0	1	1	1	1	0	0	0	0	0	1	0
1	1	0	1	1	1	0	0	0	0	0	0	1	0
1	1	0	0	1	1	1	0	0	0	0	0	1	6
1	1	0	1	1	1	0	0	0	0	0	0	1	0
0	1	0	1	1	1	0	0	0	0	0	0	1	6
1	1	0	1	1	1	1	0	0	0	0	0	1	3
1	1	0	1	1	1	0	0	0	0	0	0	1	0
1	1	0	1	1	1	1	0	0	0	0	0	1	7
0	1	0	1	1	1	0	0	0	0	0	0	1	2
0	1	0	0	1	1	1	0	0	0	0	0	1	0
0	1	0	0	1	1	0	0	0	0	0	0	1	3
0	1	0	0	1	1	1	0	0	0	0	0	1	0
1	1	0	0	1	1	0	0	0	0	0	0	1	1
1	1	0	0	1	1	1	0	0	0	0	0	1	4
1	1	0	0	1	0	0	0	0	0	0	0	1	6
1	1	0	0	1	1	0	0	0	0	0	0	1	6
1	1	0	0	1	1	1	0	0	0	0	0	1	3
1	1	0	0	1	1	0	0	0	0	0	0	1	0
1	1	0	0	1	0	1	0	0	0	0	0	1	0
1	1	0	0	1	1	1	0	0	0	0	0	1	0
1	1	0	1	1	1	0	0	0	0	0	0	1	0
0	1	0	1	1	0	0	0	0	0	0	0	1	7
1	1	0	0	1	0	1	0	0	0	0	0	1	1
1	1	0	1	1	1	0	0	1	0	0	0	1	1
1	1	0	0	1	1	0	0	0	0	0	0	1	7
1	1	0	0	1	1	0	0	0	0	0	0	1	1
1	1	0	0	1	1	0	0	0	0	0	0	1	3
0	1	0	1	1	0	1	0	0	0	0	0	1	5
1	1	0	0	1	1	1	0	0	0	0	0	1	2
1	1	0	1	1	1	0	0	0	0	0	0	1	5
0	1	0	1	1	1	0	0	0	0	0	0	1	2
1	1	0	1	1	0	0	0	0	0	0	0	1	4
0	1	0	1	1	1	0	0	0	0	0	0	1	7
1	1	0	0	1	1	0	0	0	0	0	0	1	0
0	1	0	1	1	1	0	0	0	0	0	0	1	0
1	1	0	1	1	0	0	0	0	0	0	0	1	3
1	1	0	1	1	1	0	0	0	0	0	0	1	0
1	1	0	0	1	0	1	0	0	0	0	0	1	3
1	1	0	0	1	1	0	0	0	0	0	0	1	7
0	1	0	0	1	1	1	0	0	0	0	0	1	0
1	1	0	0	1	1	1	0	0	0	0	0	1	1
1	1	0	0	1	1	1	0	0	0	0	0	1	6
1	1	0	0	1	1	0	0	0	0	0	0	1	2
1	1	0	1	1	0	0	0	0	0	0	0	1	5
1	1	0	0	1	1	1	0	0	0	0	0	1	4
1	1	0	1	1	1	1	0	0	0	0	0	1	10
0	1	0	1	1	0	0	0	0	0	0	0	1	11
1	1	0	0	1	1	0	0	0	0	0	0	1	5
0	1	0	1	1	1	0	0	0	0	0	0	1	9
1	1	0	0	1	1	0	0	0	0	0	0	1	6
1	1	0	1	1	0	0	0	0	0	0	0	1	0
1	1	0	1	1	1	0	0	0	0	0	0	1	0
1	1	0	0	1	1	0	0	0	0	0	0	1	7
1	1	0	0	1	1	1	0	0	0	0	0	1	0
1	1	0	1	1	1	0	0	0	0	0	0	1	5
1	1	0	1	1	0	0	0	0	0	0	0	1	0
1	1	0	0	1	0	0	0	0	0	0	0	1	7
0	1	0	1	1	1	0	0	0	0	0	0	1	0
1	1	0	1	1	0	1	0	0	0	0	0	1	0
0	1	0	0	1	0	0	0	0	0	0	0	1	0
0	1	0	0	0	0	0	0	0	0	0	0	1	0
0	1	0	0	1	0	0	0	0	0	0	0	1	4
1	1	0	1	0	0	0	0	0	0	0	0	1	5
0	1	0	1	0	0	0	0	0	0	0	0	1	0
0	1	0	0	1	1	1	0	0	0	0	0	1	4
1	1	0	0	1	1	1	0	0	0	0	0	1	7
1	1	0	0	1	1	0	0	0	0	0	0	1	7
1	1	0	1	1	1	0	0	0	0	0	0	1	3
0	1	0	0	1	1	1	0	0	0	0	0	1	6
1	1	0	0	1	0	0	0	0	0	0	0	1	7
0	1	0	0	1	0	1	0	0	0	0	0	1	5
1	1	0	0	1	1	0	0	0	0	0	0	1	7
1	1	0	1	1	0	1	0	0	0	0	0	1	5
1	1	0	0	1	0	0	0	0	0	0	0	1	5
0	1	1	0	1	1	1	0	0	0	0	0	1	1
0	1	0	0	1	1	1	0	0	0	0	0	1	6
0	1	0	1	1	0	1	0	0	0	0	0	1	7
1	1	1	0	1	1	1	0	0	0	0	0	1	1
1	1	0	0	1	0	1	0	0	0	0	0	1	7
1	1	0	0	1	1	0	0	0	0	0	0	1	3
0	1	0	0	1	1	0	0	0	0	0	0	1	7
1	1	0	0	1	0	1	0	0	0	0	0	1	0
0	1	0	0	1	1	1	0	1	0	0	0	1	0
1	1	0	0	1	1	1	0	0	0	0	0	1	0
1	1	0	0	1	0	1	0	0	0	0	0	1	0
0	1	0	1	1	1	0	0	0	0	0	0	1	1
1	1	0	1	1	1	1	0	0	0	0	0	1	11
0	1	0	0	1	0	1	0	0	0	0	0	1	6
0	1	0	1	1	1	0	0	0	0	0	0	1	7
1	1	0	0	1	1	1	0	0	0	0	0	1	0
1	1	0	0	1	1	1	0	0	0	0	0	1	12
1	1	0	1	1	1	0	0	0	0	0	0	1	4
1	1	0	0	1	0	1	0	0	0	0	0	1	1
1	1	0	0	1	1	1	0	0	0	0	0	1	10
1	1	0	1	1	1	0	0	0	0	0	0	1	7
0	1	0	1	1	1	0	0	0	0	0	0	1	6
0	1	0	0	1	0	1	0	0	0	0	0	1	2
0	1	0	1	0	0	0	0	0	0	0	0	1	6
0	1	1	0	1	1	0	0	0	0	0	0	1	1
1	1	0	0	1	1	0	0	0	0	0	0	1	5
1	1	0	0	1	1	0	0	0	0	0	0	1	0
1	1	0	1	1	1	0	0	0	0	0	0	1	3
1	1	0	0	1	1	0	0	0	0	0	0	1	2
1	1	0	1	1	1	0	0	0	0	0	0	1	3
1	1	0	0	1	1	1	0	0	0	0	0	1	7
1	1	0	1	1	1	0	0	0	0	0	0	1	0
1	1	0	0	1	0	0	0	0	0	0	0	1	0
0	1	0	0	1	1	1	0	0	0	0	0	1	14
0	1	0	1	1	1	0	0	0	0	0	0	1	0
0	1	0	1	1	0	1	0	0	0	0	0	1	0
1	1	0	0	1	1	1	0	0	0	0	0	1	3
1	1	0	0	1	1	1	0	0	0	0	0	1	7
0	1	0	0	1	1	0	0	0	0	0	0	1	0
1	1	0	0	1	1	0	0	0	0	0	0	1	0
0	1	0	0	1	1	1	0	0	0	0	0	1	4
1	1	0	0	1	1	1	0	0	0	0	0	1	0
0	1	0	0	1	1	0	0	0	0	0	0	1	1
1	1	0	0	1	1	1	0	0	0	0	0	1	1
1	1	0	0	1	0	1	0	0	0	0	0	1	1
1	1	0	1	1	1	0	0	0	0	0	0	1	1
1	1	0	1	1	1	0	0	0	0	0	0	1	4
1	1	1	0	1	1	0	0	0	0	0	0	1	8
1	1	0	0	1	1	1	0	0	0	0	0	1	0
1	1	0	0	1	1	1	0	0	0	0	0	1	0
1	1	0	0	1	1	1	0	0	0	0	0	1	0
1	1	0	0	1	1	1	0	0	0	0	0	1	3
1	1	0	0	1	1	1	0	0	0	0	0	1	4
0	1	0	1	1	0	0	0	0	0	0	0	1	3
0	1	0	0	1	1	1	0	0	0	0	0	1	5
1	1	0	0	1	1	0	0	0	0	0	0	1	7
1	1	0	1	1	1	0	0	0	0	0	0	1	7
1	1	0	1	1	0	0	0	0	0	0	0	1	5
0	1	0	1	1	1	0	0	0	0	0	0	1	2
0	1	0	0	1	0	0	0	0	0	0	0	1	0
1	1	0	0	1	1	1	0	0	0	0	0	1	3
1	1	0	0	1	1	0	0	0	0	0	0	1	1
0	1	0	0	1	1	0	0	0	0	0	0	1	0
0	1	1	1	1	1	0	0	0	0	0	0	1	8
0	1	0	1	1	1	1	0	0	0	0	0	1	0
1	1	0	1	0	1	0	0	0	0	0	0	1	1
1	1	0	1	1	1	0	0	0	0	0	0	1	1
1	1	0	1	1	1	0	0	0	0	0	0	1	0
1	1	0	0	1	1	0	0	0	0	0	0	1	5
1	1	0	1	1	0	0	0	0	0	0	0	1	0
1	1	0	0	1	1	0	0	0	0	0	0	1	0
1	1	0	1	1	1	0	0	0	0	0	0	1	0
1	1	0	1	1	1	0	0	0	0	0	0	1	0
1	1	0	0	1	0	0	0	0	0	0	0	1	0
0	1	0	0	1	1	1	0	0	0	0	0	1	6
1	1	0	0	1	1	1	0	0	0	0	0	1	0
1	1	0	0	1	1	0	0	0	0	0	0	1	4
1	1	0	1	1	1	0	0	0	0	0	0	1	1
1	1	0	0	1	0	0	0	0	0	0	0	1	0
1	1	0	1	1	1	0	0	0	0	0	0	1	0
0	1	0	1	1	1	0	0	0	0	0	0	1	0
1	1	0	0	1	1	1	0	0	0	0	0	1	7
1	1	0	0	1	1	0	0	0	0	0	0	1	2
1	1	0	0	1	1	1	0	0	0	0	0	1	0
1	1	0	0	1	1	0	0	0	0	0	0	1	6
0	1	0	1	1	0	0	0	0	0	0	0	1	5
1	1	0	1	1	1	0	0	0	0	0	0	1	2
1	1	0	1	1	1	0	0	0	0	0	0	1	8
1	1	0	0	1	1	1	0	0	0	0	0	1	0
1	1	0	0	1	1	1	0	0	0	0	0	1	1
1	1	0	1	1	1	0	0	0	0	0	0	1	7
1	1	0	1	1	1	0	0	0	0	0	0	1	1
1	1	0	1	1	1	0	0	0	0	0	0	1	2
1	1	0	1	1	1	0	0	0	0	0	0	1	4
0	1	0	1	1	0	0	0	0	0	0	0	1	5
1	1	0	1	1	1	0	0	0	0	0	0	1	7
0	1	0	1	1	1	0	0	0	0	0	0	1	3
1	1	0	1	0	1	0	0	0	0	0	0	1	0
1	1	0	1	1	1	1	0	0	0	0	0	1	4
1	1	0	1	1	1	0	0	0	0	0	0	1	2
1	1	0	0	1	1	0	0	0	0	0	0	1	3
1	1	0	0	1	1	0	0	0	0	0	0	1	7
0	1	0	0	1	1	0	0	0	0	0	0	1	7
1	1	0	0	1	1	0	0	0	0	0	0	1	5
1	1	0	0	1	1	0	0	0	0	0	0	1	5
1	1	0	1	1	1	0	0	0	0	0	0	1	0
1	1	0	1	1	1	0	0	0	0	0	0	1	0
0	1	0	0	1	1	0	0	0	0	0	0	1	0
0	1	0	1	1	1	0	0	0	0	0	0	1	8
1	1	0	0	1	1	0	0	0	0	0	0	1	9
0	1	0	0	0	1	1	0	0	0	0	0	1	1
1	1	0	1	1	1	0	0	0	0	0	0	1	6
1	1	0	0	1	1	0	0	0	0	0	0	1	0
1	1	0	0	1	1	0	0	0	0	0	0	1	7
0	1	0	0	1	1	0	0	0	0	0	0	1	0
1	1	0	1	1	1	0	0	0	0	0	0	1	1
1	1	0	1	1	1	0	0	0	0	0	0	1	4
1	1	0	0	1	1	0	0	0	0	0	0	1	0
0	1	0	1	1	1	0	0	0	0	0	0	1	1
0	1	0	1	1	1	0	0	1	0	0	0	1	1
0	1	0	1	1	1	0	0	0	0	0	0	1	7
0	1	0	1	1	1	0	0	0	0	0	0	1	7
0	1	0	1	1	1	0	0	0	0	0	0	1	2
0	1	0	1	1	1	0	0	0	0	0	0	1	3
1	1	0	1	1	1	0	0	0	0	0	0	1	4
1	1	0	1	1	1	0	0	0	0	0	0	1	4
1	1	0	1	1	1	0	0	0	0	0	0	1	7
0	1	0	1	1	1	1	0	0	0	0	0	1	2
1	1	0	1	1	1	0	0	0	0	0	0	1	6
1	1	0	0	1	1	1	0	0	0	0	0	1	7
1	1	0	1	1	1	0	0	0	0	0	0	1	0
1	1	0	0	1	1	0	0	0	0	0	0	1	0
0	1	0	0	1	1	0	0	0	0	0	0	1	1
1	1	0	1	1	1	0	0	0	0	0	0	1	7
0	1	0	0	1	1	1	0	0	0	0	0	1	0
1	1	0	1	1	1	0	0	0	0	0	0	1	0
1	1	0	1	1	1	0	0	0	0	0	0	1	2
1	1	0	1	1	1	0	0	0	0	0	0	1	2
1	1	0	1	1	1	0	0	0	0	0	0	1	7
1	1	0	1	1	0	1	0	0	0	0	0	1	0
1	1	0	0	1	1	0	0	0	0	0	0	1	1
1	1	0	1	1	1	0	0	0	0	0	0	1	2
1	1	0	1	1	1	0	0	0	0	0	0	1	3
1	1	0	0	0	1	1	0	0	0	0	0	1	2
1	1	0	0	1	1	0	0	0	0	0	0	1	2
0	1	0	0	1	1	1	0	0	0	0	0	1	1
0	1	0	1	1	1	0	0	0	0	0	0	1	0
0	1	0	0	0	1	1	0	0	0	0	0	1	1
1	1	0	0	1	1	0	0	0	0	0	0	1	8
0	1	0	0	1	1	0	0	0	0	0	0	1	0
0	1	0	1	1	1	0	0	0	0	0	0	1	7
1	1	0	0	1	1	1	0	0	0	0	0	1	0
0	1	0	1	1	1	0	0	0	0	0	0	1	7
0	1	0	0	1	1	1	0	0	0	0	0	1	0
0	1	0	0	1	1	0	0	0	0	0	0	1	7
1	1	0	0	1	1	1	0	0	0	0	0	1	2
0	1	0	0	1	1	1	0	0	0	0	0	1	7
1	1	0	0	1	1	0	0	0	0	0	0	1	0
1	1	0	1	1	1	0	0	0	0	0	0	1	7
1	1	0	0	1	1	0	0	0	0	0	0	1	5
1	1	0	0	1	1	0	0	0	0	0	0	1	0
0	1	0	0	1	1	1	0	0	0	0	0	1	0
1	1	0	1	1	1	0	0	0	0	0	0	1	0
1	1	0	0	1	1	0	0	0	0	0	0	1	0
1	1	0	1	1	1	0	0	0	0	0	0	1	0
1	1	0	1	1	1	1	0	0	0	0	0	1	1
0	1	0	0	1	1	1	0	0	0	0	0	1	4
1	1	0	0	1	1	0	0	0	0	0	0	1	7
0	1	0	1	1	1	0	0	0	0	0	0	1	0
1	1	0	0	1	0	1	0	0	0	0	0	1	0
1	1	0	0	1	1	0	0	0	0	0	0	1	5
0	1	0	1	1	1	0	0	0	0	0	0	1	0
0	1	0	0	1	1	1	0	0	0	0	0	1	0
1	1	0	1	1	1	0	0	0	0	0	0	1	7
1	1	0	0	1	0	1	0	0	0	0	0	1	14
0	1	1	0	1	0	1	0	0	0	0	0	1	0
1	1	0	1	1	1	1	0	0	0	0	0	1	7
0	1	0	1	1	0	0	0	0	0	0	0	1	7
1	1	0	1	1	1	1	0	0	0	0	0	1	1
0	1	0	0	1	0	0	0	0	0	0	0	1	0
0	1	0	0	1	0	0	0	0	0	0	0	1	10
0	1	0	1	1	0	0	0	0	0	0	0	1	12
0	1	0	1	1	1	0	0	0	0	0	0	1	6
0	1	0	0	1	0	0	0	0	0	0	0	1	6
0	1	0	1	1	0	0	0	0	0	0	0	1	7
0	1	0	0	1	0	0	0	0	0	0	0	1	7
1	1	0	0	1	1	1	0	0	0	0	0	1	0
1	1	0	0	1	0	0	0	0	0	0	0	1	7
1	1	0	1	0	0	0	0	0	0	0	0	1	0
0	1	0	0	0	0	1	0	0	0	0	0	1	0
0	1	0	0	0	0	1	0	0	0	0	0	1	9
0	1	0	0	0	1	0	0	0	0	0	0	1	0
0	1	0	1	1	0	1	0	0	0	0	0	1	6
0	1	0	0	1	1	0	0	0	0	0	0	1	0
0	1	0	0	0	1	0	0	0	0	0	0	1	7
1	1	0	1	1	1	0	0	0	0	0	0	1	7
1	1	0	0	1	0	0	0	0	0	0	0	1	21
1	1	0	1	0	0	0	0	0	0	0	0	1	5
0	1	0	1	1	0	0	0	0	0	0	0	1	5
0	1	0	1	1	0	0	0	0	0	0	0	1	7
0	1	0	0	1	0	0	0	0	0	0	0	1	3
0	1	0	0	0	0	0	0	0	0	0	0	1	2
1	1	0	0	0	1	0	0	0	0	0	0	1	4
0	1	0	1	1	0	0	0	0	0	0	0	1	7
0	1	0	1	1	0	0	0	0	0	0	0	1	0
0	1	0	1	1	0	0	0	0	0	0	0	1	5
0	1	0	1	1	1	0	0	0	0	0	0	1	0
1	1	0	0	1	0	0	0	0	0	0	0	1	0
0	1	0	0	1	0	1	0	0	0	0	0	1	7
1	1	0	1	1	1	0	0	0	0	0	0	1	2
1	1	0	1	0	0	0	0	0	0	0	0	1	4
1	1	0	1	0	0	0	0	0	0	0	0	1	6
1	1	0	1	1	0	0	0	0	0	0	0	1	14
1	1	0	0	1	0	0	0	0	0	0	0	1	6
1	1	0	0	1	0	0	0	0	1	1	0	1	0
0	1	0	0	0	0	0	0	0	0	0	0	1	0
0	1	0	0	1	1	0	0	0	0	0	0	1	0
0	1	0	0	0	0	0	0	0	0	0	0	1	0
1	1	0	1	1	0	0	0	0	0	0	0	1	4
1	1	0	1	1	0	0	0	0	0	0	0	1	0
0	1	0	0	1	0	1	0	0	0	0	0	1	0
1	1	0	0	1	0	0	0	0	0	0	0	1	0
0	1	0	0	1	0	1	0	0	0	0	0	1	7
1	1	0	1	0	1	0	0	0	0	0	0	1	3
1	1	0	1	1	0	0	0	0	0	0	0	1	3
0	1	0	0	1	0	0	0	0	0	0	0	1	9
1	1	0	0	1	1	1	0	0	0	0	0	1	0
0	1	0	0	1	1	1	0	0	0	0	0	1	0
0	1	0	0	1	0	1	0	0	0	0	0	1	0
1	1	0	1	1	1	1	0	0	0	0	0	1	5
0	1	0	0	1	0	0	0	0	0	0	0	1	0
1	1	0	0	1	0	0	0	0	0	0	0	1	7
1	1	0	0	0	0	0	0	0	0	0	0	1	0
1	1	0	0	1	0	0	0	0	0	0	0	1	0
1	1	0	0	0	0	0	0	0	0	0	0	1	7
0	1	0	0	1	0	1	0	0	0	0	0	1	7
1	1	0	0	1	0	0	0	0	0	0	0	1	1
0	1	0	1	1	0	1	0	0	0	0	0	1	7
0	1	1	0	1	0	1	0	0	0	0	0	1	14
0	1	0	0	1	0	0	0	0	0	0	0	1	4
1	1	0	0	1	0	0	0	0	0	0	0	1	4
0	1	0	0	1	0	0	0	0	0	0	0	1	0
1	1	0	0	1	0	0	0	0	0	0	0	1	7
1	1	0	0	1	0	0	0	0	0	0	0	1	0
0	1	0	0	1	0	1	0	0	1	0	0	1	14
0	1	0	0	1	0	0	0	0	0	0	0	1	7
1	1	0	0	1	0	1	0	0	0	0	0	1	7
1	1	0	0	1	0	1	0	0	0	0	0	1	7
0	1	0	0	0	0	0	0	0	0	0	0	1	0
1	1	0	0	0	1	0	0	0	0	0	0	1	0
1	1	0	1	1	1	0	0	0	0	0	0	1	0
1	1	0	0	0	0	0	0	0	0	0	0	1	0
0	1	0	0	1	0	1	0	0	0	0	0	1	0
0	1	0	0	1	0	1	0	0	0	0	0	1	7
1	1	0	0	1	0	0	0	0	0	0	0	1	0
1	1	0	1	1	0	1	0	0	0	0	0	1	9
0	1	0	0	1	0	0	0	0	0	0	0	1	21
1	1	0	0	1	0	1	0	0	0	0	0	1	7
0	1	0	0	1	1	0	0	0	0	0	0	1	0
1	1	0	0	1	0	1	0	0	0	0	0	1	4
0	1	0	0	0	0	0	0	0	0	0	0	1	0
1	1	0	1	0	1	0	0	0	0	0	0	1	7
0	1	0	0	0	1	0	0	0	0	0	0	1	0
0	1	0	0	0	0	0	0	0	0	0	0	1	5
0	1	0	1	0	1	0	0	0	0	0	0	1	7
0	1	0	1	0	0	0	0	0	0	0	0	1	7
1	1	0	0	1	0	1	0	0	0	0	0	1	7
0	1	0	1	0	0	0	0	0	0	0	0	1	7
0	1	0	0	0	0	0	0	0	0	0	0	1	0
0	1	0	0	1	0	0	0	0	0	0	0	1	7
1	1	0	0	0	1	0	0	0	0	0	0	1	0
1	1	0	1	0	0	0	0	0	0	0	0	1	1
0	1	0	0	0	1	0	0	0	0	0	0	1	0
0	1	0	0	1	0	0	0	0	0	0	0	1	0
1	1	1	0	0	0	0	0	0	0	0	0	1	2
1	1	0	1	1	0	0	0	0	0	0	0	1	0
1	1	0	1	0	1	0	0	0	0	0	0	1	4
1	1	0	1	0	1	0	0	0	0	0	0	1	0
0	1	0	1	1	0	0	0	0	0	0	0	1	4
0	1	0	0	0	1	0	0	0	0	0	0	1	2
0	1	0	1	0	0	0	0	0	0	0	0	1	8
1	1	0	0	1	0	0	0	0	0	0	0	1	0
1	1	0	0	0	1	0	0	0	0	0	0	1	0
1	1	0	1	0	0	0	0	0	0	0	0	1	8
0	1	0	1	1	1	0	0	0	0	0	0	1	2
1	1	0	0	1	1	0	0	0	0	0	0	1	0
0	1	0	1	1	0	0	0	0	0	0	0	1	0
0	1	0	0	0	0	0	0	0	0	0	0	1	0
1	1	0	0	0	1	0	0	0	0	0	0	1	0
1	1	0	1	1	1	0	0	1	0	0	0	1	12
1	1	0	1	1	1	0	0	0	0	0	0	1	7
1	1	0	1	1	1	0	0	0	0	0	0	1	0
0	1	0	1	1	1	0	0	0	0	0	0	1	0
1	1	0	0	0	0	0	0	0	0	0	0	1	0
1	1	0	0	1	0	0	0	0	1	0	0	1	3
0	1	0	1	1	1	0	0	0	0	0	0	1	7
1	1	1	0	0	0	0	0	0	0	0	0	1	8
1	1	0	0	0	1	0	0	0	0	0	0	1	0
0	1	0	1	0	0	0	0	0	0	0	0	1	0
0	1	0	1	0	0	0	0	0	0	0	0	1	0
0	1	0	0	1	1	0	0	0	0	0	0	1	14
1	1	0	0	0	1	0	0	0	0	0	0	1	0
0	1	0	0	1	0	0	0	0	1	1	0	1	0
1	1	0	0	0	0	1	0	0	0	0	0	1	0
0	1	0	0	1	0	0	0	0	0	0	0	1	0
1	1	0	0	1	0	0	0	0	0	0	0	1	3
1	1	0	1	0	0	0	0	0	0	0	0	1	4
0	1	0	0	0	1	0	0	0	0	0	0	1	0
0	1	0	0	1	0	0	0	0	0	0	0	1	7
0	1	0	0	0	1	0	0	0	0	0	0	1	0
0	1	0	0	1	0	1	0	0	0	0	0	1	0
0	1	0	1	0	0	0	0	0	0	0	0	1	0
1	1	0	0	1	0	0	0	0	0	0	0	1	7
1	1	0	0	0	0	0	0	0	0	0	0	1	0
1	1	0	0	0	0	0	0	0	1	0	0	1	0
1	1	0	1	1	0	0	0	0	0	0	0	1	0
1	1	0	1	1	1	0	0	0	0	0	0	1	7
1	1	1	0	1	0	1	0	0	0	0	0	1	0
1	1	0	1	1	0	0	0	0	0	0	0	1	14
0	1	0	0	0	0	0	0	0	0	0	0	1	14
1	1	0	1	1	1	0	0	0	0	0	0	1	7
0	1	0	0	0	0	0	0	0	0	0	0	1	0
0	1	0	0	0	0	0	0	0	0	0	0	1	3
0	1	0	1	0	0	0	0	0	0	0	0	1	0
0	1	0	0	0	0	1	0	0	0	0	0	1	0
1	1	0	0	0	0	0	0	0	0	0	0	1	12
1	1	0	1	1	0	0	0	0	0	0	0	1	0
0	1	0	0	0	0	0	0	0	0	0	0	1	0
0	1	1	1	1	0	0	0	0	0	0	0	1	0
0	1	0	0	1	0	0	0	0	0	0	0	1	7
0	1	0	0	1	0	0	0	0	0	0	0	1	0
1	1	0	0	1	0	0	0	0	0	0	0	1	4
0	1	0	0	0	0	0	0	0	0	0	0	1	2
0	1	0	0	1	1	1	0	0	0	0	0	1	0
0	1	1	1	0	1	0	0	0	0	0	0	1	0
1	1	1	0	1	0	0	0	0	0	0	0	1	0
1	1	0	0	0	0	1	0	0	0	0	0	1	0
0	0	1	0	1	1	0	0	0	0	0	0	1	0
1	1	0	0	0	0	1	0	0	0	0	0	1	6
1	1	0	0	0	0	0	0	0	0	0	0	1	0
1	1	1	0	1	0	0	0	0	0	0	0	1	14
1	1	0	0	0	0	0	0	0	0	0	0	1	0
0	1	0	1	1	1	0	0	0	0	0	0	1	0
0	1	0	1	0	1	0	0	0	0	0	0	1	0
1	1	0	1	1	0	0	0	0	0	0	0	1	0
1	1	0	0	1	0	1	0	0	0	0	0	1	0
1	1	0	0	1	0	1	0	0	0	0	0	1	0
1	1	0	0	1	0	1	0	0	0	0	0	1	4
1	1	0	1	1	0	0	0	0	0	0	0	1	7
1	1	0	0	0	0	0	0	0	0	0	0	1	2
1	1	0	1	1	0	0	0	0	0	0	0	1	6
1	1	0	1	1	1	0	0	0	0	0	0	1	0
0	1	0	0	0	0	0	0	0	0	0	0	1	0
1	1	0	0	1	1	0	0	0	0	0	0	1	4
1	1	0	0	1	1	0	0	0	0	0	0	1	0
0	1	0	0	0	0	0	0	0	0	0	0	1	0
1	1	0	0	1	0	0	0	0	0	0	0	1	7
0	1	0	0	0	1	0	0	0	0	0	0	1	10
0	1	0	0	1	0	0	0	0	0	0	0	1	0
0	1	0	0	1	0	0	0	0	0	0	0	1	0
0	1	0	0	1	0	0	0	0	0	0	0	1	2
0	1	0	0	1	0	0	0	0	0	0	0	1	5
0	1	0	1	1	0	0	0	0	0	0	0	1	7
0	1	0	0	1	0	0	0	0	0	0	0	1	0
0	1	0	0	1	0	0	0	0	0	0	0	1	9
0	1	0	0	1	0	0	0	0	0	0	0	1	0
0	1	0	1	1	0	0	0	0	0	0	0	1	7
0	1	0	0	1	0	0	0	0	0	0	0	1	1
0	1	0	1	1	0	0	0	0	0	0	0	1	0
0	1	0	0	1	0	0	0	0	0	0	0	1	7
0	1	0	0	1	0	1	0	0	0	0	0	1	7
0	1	0	0	1	0	0	0	0	0	0	0	1	0
1	1	0	0	1	0	0	0	0	0	0	0	1	0
0	1	0	1	0	0	0	0	0	0	0	0	1	0
0	1	0	1	0	0	0	0	0	0	0	0	1	7
1	1	0	1	0	0	0	0	0	0	0	0	1	0
0	1	0	0	0	0	0	0	0	0	0	0	1	0
1	1	0	1	0	0	0	0	0	0	0	0	1	0
1	1	0	1	0	0	0	0	0	0	0	0	1	4
0	1	0	1	0	0	0	0	0	0	0	0	1	0
1	1	0	1	1	1	0	0	0	0	0	0	1	0
0	1	0	0	0	1	1	0	0	0	0	0	1	4
0	1	0	0	1	1	0	0	0	0	0	0	1	7
0	1	0	0	1	1	0	0	0	0	0	0	1	7
1	1	0	0	0	0	1	0	0	0	0	0	1	3
1	1	0	1	0	1	0	0	0	0	0	0	1	2
1	1	0	1	1	0	0	0	0	0	0	0	1	7
0	1	1	1	1	1	0	0	0	0	0	0	1	6
1	1	0	1	1	0	0	0	0	0	0	0	1	0
0	1	0	1	1	0	0	0	0	0	0	0	1	0
1	1	0	1	1	0	0	0	0	0	0	0	1	0
0	1	0	0	0	0	0	0	0	0	0	0	1	0
1	1	0	0	1	0	0	0	0	0	0	0	1	7
1	1	0	0	1	1	1	0	0	0	0	0	1	2
0	1	0	0	0	1	0	0	0	0	0	0	1	7
1	1	0	1	0	1	0	0	0	0	0	0	1	0
0	1	0	1	1	0	0	0	0	0	0	0	1	7
0	1	0	0	1	0	0	0	0	0	0	0	1	0
1	1	0	0	1	0	0	0	0	0	0	0	1	6
1	1	0	0	1	1	0	0	0	0	0	0	1	4
0	1	0	0	0	0	0	0	0	0	0	0	1	0
1	1	0	0	1	0	1	0	0	0	0	0	1	2
1	1	0	1	1	0	0	0	0	0	0	0	1	13
1	1	0	0	1	0	0	0	0	0	0	0	1	7
1	1	0	0	1	0	0	0	0	0	0	0	1	3
1	1	0	0	1	0	0	0	0	0	0	0	1	7
1	1	0	0	0	1	0	0	0	0	0	0	1	7
1	1	0	1	1	0	0	0	0	0	0	0	1	0
0	1	0	0	1	1	0	0	0	0	0	0	1	4
1	1	0	1	1	1	0	0	0	0	0	0	1	3
1	1	0	0	1	1	0	0	0	0	0	0	1	0
0	1	0	1	0	0	0	0	0	0	0	0	1	0
1	1	0	0	1	1	0	0	0	0	0	0	1	4
1	1	0	1	1	1	0	0	0	0	0	0	1	5
1	1	0	1	1	1	0	0	0	0	0	0	1	4
1	1	0	1	1	0	0	0	0	0	0	0	1	7
1	1	0	0	1	1	0	0	0	0	0	0	1	0
1	1	0	1	1	0	1	0	0	0	0	0	1	0
1	1	0	1	1	0	1	0	0	0	0	0	1	0
0	1	0	0	0	0	0	0	0	0	0	0	1	0
1	1	0	1	1	0	1	0	0	0	0	0	1	0
0	1	0	0	1	1	0	0	0	0	0	0	1	7
0	1	0	0	1	0	0	0	0	0	0	0	1	9
0	1	0	1	1	0	0	0	0	0	0	0	1	0
1	1	0	0	0	0	1	0	0	0	0	0	1	0
0	1	0	0	0	0	0	0	0	0	0	0	1	7
1	1	0	1	0	0	0	0	0	0	0	0	1	1
1	1	0	1	0	0	0	0	0	0	0	0	1	0
1	1	0	0	1	1	1	0	0	0	0	0	1	8
0	1	1	1	1	0	0	0	0	0	0	0	1	7
1	1	0	1	1	1	0	0	0	0	0	0	1	2
0	1	0	0	1	0	1	0	0	0	0	0	1	0
0	1	0	1	1	1	0	0	0	0	0	0	1	0
1	1	0	1	1	1	0	0	0	0	0	0	1	0
0	1	0	0	1	0	1	0	0	0	0	0	1	6
0	1	0	1	1	1	0	0	0	0	0	0	1	7
1	1	0	1	1	1	0	0	0	0	0	0	1	7
0	1	0	0	1	0	1	0	0	0	0	0	1	0
1	1	0	1	1	1	0	0	0	0	0	0	1	7
1	1	0	1	1	1	1	0	0	0	0	0	1	5
1	1	1	1	0	0	0	0	0	1	0	0	1	8
1	1	0	0	1	1	0	0	0	0	0	0	1	0
1	1	0	1	1	1	0	0	0	0	0	0	1	1
0	1	0	1	0	0	0	0	0	0	0	0	1	6
1	1	0	1	1	1	0	0	0	0	0	0	1	0
1	1	0	1	1	0	0	0	0	0	0	0	1	6
1	1	0	1	1	0	0	0	0	0	0	0	1	6
0	1	0	0	1	1	0	0	0	0	0	0	1	4
1	1	0	1	1	0	0	0	0	0	0	0	1	1
0	1	0	1	1	0	0	0	0	0	0	0	1	7
1	1	0	1	0	1	0	0	0	0	0	0	1	0
0	1	0	0	1	0	1	0	0	0	0	0	1	7
1	1	0	1	1	0	1	0	0	0	0	0	1	7
0	1	0	1	1	0	0	0	0	0	0	0	1	0
1	1	0	0	1	1	0	0	0	0	0	0	1	7
0	1	0	0	1	1	0	0	0	0	0	0	1	0
0	1	0	1	0	0	0	0	0	0	0	0	1	0
1	1	0	1	0	0	0	0	0	0	0	0	1	0
0	1	0	1	1	0	1	0	0	0	0	0	1	0
1	1	0	1	0	0	0	0	0	0	0	0	1	3
1	1	1	0	1	1	1	0	0	0	0	0	1	0
0	1	0	0	1	0	1	0	0	0	0	0	1	8
0	1	0	1	1	0	0	0	0	0	0	0	1	14
1	1	0	0	0	1	0	0	0	0	0	0	1	7
0	1	0	1	0	1	0	0	0	0	0	0	1	13
0	1	0	0	1	1	1	0	0	0	0	0	1	6
0	1	0	1	1	0	0	0	0	0	0	0	1	7
1	1	0	1	1	1	0	0	0	0	0	0	1	0
1	1	0	1	0	0	0	0	0	0	0	0	1	0
0	1	0	1	1	0	1	0	0	0	0	0	1	7
1	1	0	0	0	0	0	0	0	0	0	0	1	0
1	1	0	1	1	0	0	0	0	0	0	0	1	1
1	1	0	1	0	1	1	0	0	0	0	0	1	0
1	1	0	1	1	0	0	0	0	0	0	0	1	0
1	1	0	0	1	0	0	0	0	0	0	0	1	0
0	1	0	0	0	0	0	0	0	0	0	0	1	7
1	1	0	0	1	0	0	0	0	0	0	0	1	0
1	1	0	1	0	0	0	0	0	0	0	0	1	7
0	1	0	1	0	0	0	0	0	0	0	0	1	0
1	1	0	1	0	1	0	0	0	0	0	0	1	7
1	1	0	0	0	1	0	0	0	0	0	0	1	0
0	1	0	0	0	0	0	0	0	0	0	0	1	2
1	1	0	1	1	1	0	0	0	1	0	0	1	0
0	1	0	1	0	0	0	0	0	0	0	0	1	0
0	1	0	1	1	0	0	0	0	0	0	0	1	0
0	1	0	1	0	0	0	0	0	0	0	0	1	1
0	1	0	1	1	0	1	0	0	0	0	0	1	3
0	1	0	1	1	0	1	0	0	0	0	0	1	1
1	1	0	1	0	0	0	0	0	0	0	0	1	0
1	1	0	0	1	1	0	0	0	0	0	0	1	4
0	1	0	0	1	0	0	0	0	0	0	0	1	7
1	1	0	0	0	0	0	0	0	0	0	0	1	0
0	1	0	0	0	0	0	0	0	0	0	0	1	0
0	1	0	0	1	1	0	0	0	0	0	0	1	8
1	1	0	1	0	0	0	0	0	0	0	0	1	7
0	1	1	0	1	0	1	0	0	0	0	0	1	0
1	1	1	0	1	0	1	0	0	0	0	0	1	2
1	1	1	0	1	0	1	0	0	0	0	0	1	7
0	0	1	0	0	0	0	0	0	0	0	0	1	0
0	0	1	0	1	1	1	0	1	0	0	0	1	4
1	0	1	0	1	1	1	0	1	0	0	0	1	5
0	1	1	0	1	0	0	0	0	0	0	0	1	3
1	1	1	0	1	0	1	0	0	0	0	0	1	3
1	1	1	0	1	0	1	0	0	0	0	0	1	0
1	0	1	0	0	0	1	0	0	0	0	0	1	2
1	1	1	0	1	0	0	0	0	0	0	0	1	0
0	1	0	0	1	0	0	0	0	0	0	0	1	6
0	1	1	0	1	0	0	0	0	0	0	0	1	0
0	0	1	0	1	0	1	0	0	0	0	0	1	6
1	1	0	0	1	0	0	0	0	0	0	0	1	0
0	1	0	0	1	0	1	0	0	0	0	0	1	1
0	1	1	1	1	0	0	0	0	0	0	0	1	0
0	1	1	0	1	1	1	0	0	0	0	0	1	0
0	1	1	0	1	1	1	0	0	0	0	0	1	7
0	0	1	0	1	0	1	0	0	0	0	0	1	1
0	1	1	0	1	0	1	0	0	0	0	0	1	7
1	1	0	0	1	0	1	0	0	0	0	0	1	3
1	1	0	0	1	0	0	0	0	0	0	0	1	3
1	0	1	0	1	0	1	0	0	0	0	0	1	0
1	1	1	0	1	0	1	0	0	0	0	0	1	5
1	0	1	0	1	0	0	0	0	0	0	0	1	4
1	0	1	0	1	1	1	0	0	0	0	0	1	0
1	1	1	0	1	0	0	0	0	0	0	0	1	1
0	0	1	0	1	0	0	0	0	0	0	0	1	1
0	1	1	0	1	0	0	0	0	0	0	0	1	0
1	0	1	0	1	0	1	0	0	0	0	0	1	6
0	0	1	0	1	1	1	0	0	0	0	0	1	0
0	0	1	0	1	0	1	0	0	0	0	0	1	2
0	1	1	0	1	0	1	0	0	0	0	0	1	0
1	0	1	0	0	1	0	0	0	0	0	0	1	1
1	0	1	0	1	1	1	0	0	0	0	0	1	7
0	1	0	0	1	1	0	0	0	0	0	0	1	5
0	0	1	0	1	1	1	0	1	0	0	0	1	2
0	0	1	0	1	0	1	0	0	0	0	0	1	0
0	0	1	0	1	0	1	0	0	0	0	0	1	14
1	0	1	0	1	0	1	0	0	0	0	0	1	0
0	0	1	0	1	1	1	0	0	0	0	0	1	1
1	0	1	0	1	1	1	0	0	0	0	0	1	7
1	0	1	0	1	0	1	0	0	0	0	0	1	0
1	0	1	0	1	0	1	0	0	0	0	0	1	6
0	1	1	0	1	1	0	0	0	0	0	0	1	1
0	0	1	0	1	1	1	0	0	0	0	0	1	0
1	1	1	0	1	0	0	0	0	0	0	0	1	0
0	1	1	0	1	1	1	0	0	0	0	0	1	0
1	1	1	0	1	1	1	0	0	0	0	0	1	6
1	0	1	0	1	0	1	0	0	0	0	0	1	7
0	0	1	0	1	0	0	0	0	0	0	0	1	7
0	1	0	0	1	0	1	0	0	0	0	0	1	0
0	0	1	0	1	0	1	0	0	0	0	0	1	0
0	1	0	0	1	0	0	0	0	0	0	0	1	3
0	0	1	0	1	0	1	0	0	0	0	0	1	1
0	1	1	0	1	0	1	0	0	0	0	0	1	6
1	0	1	0	1	0	1	0	0	0	0	0	1	2
0	1	1	0	1	0	1	0	0	0	0	0	1	6
1	1	1	0	1	0	1	0	0	0	0	0	1	5
1	0	1	0	1	0	1	0	0	0	0	0	1	3
1	0	1	0	1	0	1	0	0	0	0	0	1	0
0	0	1	0	1	0	1	0	0	0	0	0	1	2
0	0	1	0	1	1	1	0	0	0	0	0	1	0
0	1	0	0	1	0	0	0	0	0	0	0	1	2
1	1	0	0	1	1	0	0	1	0	0	0	1	1
1	0	1	0	1	0	0	0	1	0	0	0	1	0
0	0	1	0	1	0	1	0	0	0	0	0	1	4
1	1	1	0	1	0	1	0	0	0	0	0	1	6
1	1	1	0	1	1	1	0	0	0	0	0	1	0
0	0	1	0	1	0	1	0	0	0	0	0	1	2
0	1	1	1	1	0	1	0	1	0	0	0	1	0
0	1	0	0	1	0	1	0	0	0	0	0	1	7
0	0	1	0	1	0	1	0	1	0	0	0	1	13
0	1	0	0	1	0	0	0	0	0	0	0	1	2
1	0	1	0	1	0	1	0	0	0	0	0	1	4
1	1	0	0	1	0	0	0	0	0	0	0	1	4
0	0	1	0	1	0	0	0	1	0	0	0	1	0
1	1	1	0	1	0	0	0	0	0	0	0	1	0
0	0	1	0	1	1	1	0	0	0	0	0	1	1
0	0	1	0	1	0	1	0	0	0	0	0	1	7
0	0	1	0	0	0	1	0	1	0	0	0	1	4
0	1	1	0	1	0	1	0	0	0	0	0	1	0
0	0	1	0	1	0	0	0	0	0	0	0	1	0
0	0	1	0	1	0	1	0	1	0	0	0	1	0
0	1	1	0	0	0	1	0	0	0	0	0	1	4
1	0	1	0	1	0	0	0	0	0	0	0	1	4
0	1	1	0	0	0	1	0	0	0	0	0	1	0
0	1	0	0	1	0	0	0	0	0	0	0	1	0
1	0	1	0	1	0	1	0	0	0	0	0	1	0
0	1	1	0	1	1	1	0	0	0	0	0	1	0
1	1	1	0	1	1	1	0	0	0	0	0	1	0
1	1	1	0	1	0	0	0	0	0	0	0	1	3
0	0	1	0	1	0	1	0	0	0	0	0	1	2
0	0	1	0	1	0	1	0	0	0	0	0	1	2
1	0	0	1	1	1	0	0	0	0	0	0	1	7
0	0	1	0	1	0	1	0	0	0	0	0	1	4
0	0	1	0	1	0	0	0	0	0	0	0	1	0
0	0	1	0	1	0	0	0	0	0	0	0	1	0
0	0	1	0	1	0	1	0	1	0	0	0	1	0
0	1	0	0	1	0	1	0	0	0	0	0	1	14
1	0	1	0	1	0	1	0	0	0	0	0	1	0
1	1	1	0	1	0	0	0	0	0	0	0	1	7
0	1	1	0	1	0	0	0	0	0	0	0	1	0
1	1	0	0	1	0	0	0	0	0	0	0	1	7
1	0	1	0	1	1	1	0	0	0	0	0	1	4
0	0	1	0	1	0	1	0	0	0	0	0	1	7
1	0	1	0	1	0	1	0	0	0	0	0	1	9
0	0	1	0	1	0	0	0	0	0	0	0	1	0
0	1	1	0	1	0	0	0	0	0	0	0	1	10
0	0	1	0	0	0	0	0	0	0	0	0	1	0
1	0	1	0	1	0	0	0	0	0	0	0	1	0
0	1	1	1	1	1	0	0	0	0	0	0	1	4
1	0	1	0	1	0	0	0	0	0	0	0	1	7
0	0	1	0	1	0	1	0	0	0	0	0	1	5
0	1	1	0	1	0	0	0	0	0	0	0	1	0
1	0	1	0	1	0	0	0	0	0	0	0	1	6
0	0	1	0	0	0	1	0	0	0	0	0	1	4
0	1	1	1	1	0	0	0	0	0	0	0	1	1
1	0	1	0	1	0	1	0	0	0	0	0	1	0
1	1	1	1	1	1	0	0	0	0	0	0	1	12
0	1	1	0	1	0	0	0	0	0	0	0	1	2
1	0	1	0	1	0	0	0	0	0	0	0	1	7
1	1	1	0	1	0	0	0	0	0	0	0	1	0
0	1	0	0	1	0	1	0	0	0	0	0	1	7
0	0	1	0	1	0	0	0	0	0	0	0	1	0
0	1	0	0	1	1	1	0	0	0	0	0	1	0
0	0	1	1	1	1	1	0	0	0	0	0	1	0
0	1	1	0	1	0	0	0	0	0	0	0	1	0
0	0	1	1	0	0	0	0	0	0	0	0	1	0
1	1	1	0	1	0	0	0	0	0	0	0	1	7
1	1	1	0	1	1	1	0	0	0	0	0	1	2
0	1	1	0	1	0	0	0	0	0	0	0	1	4
0	0	1	0	1	0	0	0	0	0	0	0	1	0
0	1	0	0	1	0	0	0	0	0	0	0	1	4
0	1	1	0	1	0	1	0	0	0	0	0	1	7
0	0	0	0	1	1	1	0	0	0	0	0	1	0
0	1	0	0	1	0	1	0	1	0	0	0	1	14
0	1	1	0	1	0	0	0	0	0	0	0	1	0
0	1	1	0	1	0	0	0	0	0	0	0	1	0
0	1	0	1	1	0	1	0	0	0	0	0	1	0
0	1	1	0	1	0	0	0	0	0	0	0	1	0
1	0	1	1	1	0	0	0	0	0	0	0	1	0
0	0	1	0	1	0	0	0	0	0	0	0	1	4
1	0	1	0	1	1	0	0	0	0	0	0	1	7
1	1	0	0	1	0	1	0	0	0	0	0	1	0
0	1	1	0	1	0	1	0	0	0	0	0	1	0
0	1	1	0	1	0	1	0	0	0	0	0	1	7
1	1	1	0	1	1	1	0	0	0	0	0	1	1
0	1	1	0	1	0	1	0	0	0	0	0	1	0
1	1	1	0	1	0	1	0	0	0	0	0	1	7
1	1	0	0	1	0	1	0	0	0	0	0	1	2
0	1	1	0	1	0	1	0	0	0	0	0	1	6
0	1	0	0	1	1	0	0	0	0	0	0	1	0
0	0	1	0	1	1	1	0	0	0	0	0	1	0
0	1	0	0	1	1	0	0	0	0	0	0	1	0
0	1	1	0	1	0	1	0	0	0	0	0	1	7
0	1	1	1	1	0	0	0	0	0	0	0	1	0
0	0	1	0	1	1	0	0	0	0	0	0	1	5
0	0	1	0	0	1	0	0	0	0	0	0	1	0
1	1	1	0	0	0	1	0	0	0	0	0	1	0
0	1	1	0	1	1	1	0	0	0	0	0	1	0
0	1	0	0	0	0	0	0	0	0	0	0	1	0
1	1	1	0	1	0	0	0	0	0	0	0	1	0
0	0	1	0	1	0	1	0	0	0	0	0	1	1
0	1	1	0	1	0	1	0	0	0	0	0	1	1
0	1	1	0	1	1	1	0	0	0	0	0	1	1
0	0	1	0	0	1	0	0	0	0	0	0	1	0
0	1	0	1	1	0	1	0	0	0	0	0	1	0
1	1	0	0	1	0	1	0	0	0	0	0	1	2
0	1	1	0	1	0	1	0	1	1	0	0	1	4
0	1	1	0	1	0	1	0	0	0	0	0	1	8
0	1	1	0	0	1	0	0	0	0	0	0	1	0
1	1	0	0	1	0	0	0	0	0	0	0	1	7
0	1	1	0	1	1	0	0	0	0	0	0	1	0
0	0	1	0	1	0	1	0	1	0	0	0	1	3
0	0	1	0	1	0	1	0	0	0	0	0	1	0
0	0	1	0	1	0	1	0	0	0	0	0	1	0
0	0	1	0	1	0	1	0	0	0	0	0	1	0
0	1	1	0	1	0	1	0	0	0	0	0	1	5
1	0	1	0	1	0	1	0	0	0	0	0	1	1
0	0	1	0	1	0	1	0	0	0	0	0	1	0
0	0	1	0	0	0	1	0	0	0	0	0	1	4
0	0	1	0	0	0	0	0	0	0	0	0	1	12
0	1	1	0	1	0	1	0	0	0	0	0	1	1
[truncated: 8,839 more rows]
